# Supplementary material for: 1,10-Phenanthrolinium 2′-carboxy­biphenyl-2-carboxyl­ate
Source: Acta Crystallogr Sect E Struct Rep Online. 2009 Sep 16;65(Pt 10):o2478. doi: 10.1107/S1600536809036551 (PMC2970503; doi:10.1107/S1600536809036551)
Supplement: Supplementary file 1 [file e-65-o2478-sup1.cif]

##############################################################################
###                                                                        ###
###        Electronic paper (Acta Crystallographica Section E)             ###
###                                                                        ###
##############################################################################
#                                                                            #
# This CIF contains the data in a paper accepted for publication in Acta     #
# Crystallographica Section E. It conforms to the requirements of Notes      #
# for Authors for Section E, and has been peer reviewed under the auspices   #
# of the IUCr Commission on Journals.                                        #
#                                                                            #
# Full details of the Crystallographic Information File format               #
# are given in the paper "The Crystallographic Information File (CIF):       #
# a New Standard Archive File for Crystallography" by S. R. Hall, F. H.      #
# Allen and I. D. Brown [Acta Cryst. (1991), A47, 655-685].                  #
#                                                                            #
# The current version of the core CIF dictionary is obtainable from          #
# ftp://ftp.iucr.org/pub/cif_core.dic. The current version number is 2.4.    #
#                                                                            #
# Software is freely available for graphical display of the structure(s) in  #
# this CIF.  For information consult the CIF home page http://www.iucr.org/  #
# cif/home.html                                                              #
#                                                                            #
# This file may be used for bona fide research purposes within the           #
# scientific community so long as proper attribution is given to the journal # 
# article from which it was obtained.                                        #
#                                                                            #
##############################################################################
                                             
data_global
_audit_creation_method     SHELXL-97
_journal_date_recd_electronic     2009-08-03
_journal_date_accepted     2009-09-09
_journal_name_full     'Acta Crystallographica, Section E'
_journal_year     2009
_journal_volume     65
_journal_issue     10
_journal_page_first     o2478
_journal_page_last     o2478
_journal_paper_category     QO
_journal_coeditor_code     EZ2179
_publ_contact_author_name     'Dr. Chongchen Wang'
_publ_contact_author_address
; School of Environment and Energy Engineering
  Beijing University of Civil Engineering and Architecture
  100044 Beijing
  People's Republic of China
;
_publ_contact_author_email     chongchenwang@126.com
_publ_contact_author_fax     '086 10 68322132'
_publ_contact_author_phone     '086 10 68322123'
_publ_section_title
;
1,10-Phenanthrolinium 2'-carboxybiphenyl-2-carboxylate
;
_publ_section_title_footnote     .
loop_
    _publ_author_name
    _publ_author_footnote
    _publ_author_address
    'Wang, Chongchen' .
; School of Environmental and Energy Engineering
  Beijing University of Civil Engineering and Architecture
  100044 Beijing
  People's Republic of China
;
data_I
_audit_creation_method     SHELXL-97
_chemical_name_systematic
;
1,10-Phenanthrolinium 2'-carboxybiphenyl-2-carboxylate
;
_chemical_name_common     '1,10-phenanthrolinium 2,2'-biphenyldicarboxylate'
_chemical_formula_moiety     'C12 H9 N2 +, C14 H9 O4 -'
_chemical_formula_sum     'C26 H18 N2 O4'
_chemical_formula_iupac     'C12 H9 N2 +, C14 H9 O4 -'
_chemical_formula_weight     422.42
_chemical_melting_point     ?
_symmetry_cell_setting     Monoclinic
_symmetry_space_group_name_H-M     'P 21/c'
loop_
    _symmetry_equiv_pos_as_xyz
    'x, y, z'
    '-x, y+1/2, -z+1/2'
    '-x, -y, -z'
    'x, -y-1/2, z-1/2'
_cell_length_a     12.1661(13)
_cell_length_b     7.3890(10)
_cell_length_c     22.160(2)
_cell_angle_alpha     90.00
_cell_angle_beta     91.0610(10)
_cell_angle_gamma     90.00
_cell_volume     1991.8(4)
_cell_formula_units_Z     4
_cell_measurement_reflns_used     1541
_cell_measurement_theta_min     2.51
_cell_measurement_theta_max     21.407
_cell_measurement_temperature     298(2)
_exptl_crystal_description     block
_exptl_crystal_colour     brown
_exptl_crystal_size_max     0.48
_exptl_crystal_size_mid     0.45
_exptl_crystal_size_min     0.37
_exptl_crystal_density_diffrn     1.409
_exptl_crystal_density_meas     ?
_exptl_crystal_density_method     'not measured'
_exptl_crystal_F_000     880
_exptl_absorpt_coefficient_mu     0.096
_exptl_absorpt_correction_type     multi-scan
_exptl_absorpt_process_details     '(SADABS; Bruker, 2007)'
_exptl_absorpt_correction_T_min     0.9552
_exptl_absorpt_correction_T_max     0.9652
_exptl_special_details
;
;
_diffrn_ambient_temperature     298(2)
_diffrn_radiation_type     MoK\a
_diffrn_radiation_wavelength     0.71073
_diffrn_radiation_source     'fine-focus sealed tube'
_diffrn_radiation_monochromator     graphite
_diffrn_measurement_device_type     'Bruker SMART CCD area detector'
_diffrn_measurement_method     'phi and omega scans'
_diffrn_detector_area_resol_mean     ?
_diffrn_reflns_number     9415
_diffrn_reflns_av_R_equivalents     0.1016
_diffrn_reflns_av_sigmaI/netI     0.1513
_diffrn_reflns_theta_min     1.67
_diffrn_reflns_theta_max     25.02
_diffrn_reflns_theta_full     25.02
_diffrn_measured_fraction_theta_max     0.991
_diffrn_measured_fraction_theta_full     0.991
_diffrn_reflns_limit_h_min     -14
_diffrn_reflns_limit_h_max     14
_diffrn_reflns_limit_k_min     -8
_diffrn_reflns_limit_k_max     7
_diffrn_reflns_limit_l_min     -22
_diffrn_reflns_limit_l_max     26
_diffrn_standards_number     ?
_diffrn_standards_interval_count     ?
_diffrn_standards_interval_time     ?
_diffrn_standards_decay_%     ?
_refine_special_details
;
Refinement of <i>F</i>^2^ against ALL reflections. The weighted <i>R</i>-factor
<i>wR</i> and goodness of fit <i>S</i> are based on <i>F</i>^2^, conventional
<i>R</i>-factors <i>R</i> are based on <i>F</i>, with <i>F</i> set to zero for
negative <i>F</i>^2^. The threshold expression of <i>F</i>^2^ >
\s(<i>F</i>^2^) is used only for calculating <i>R</i>-factors(gt) <i>etc</i>.
and is not relevant to the choice of reflections for refinement.
<i>R</i>-factors based on <i>F</i>^2^ are statistically about twice as large
as those based on <i>F</i>, and <i>R</i>- factors based on ALL data will be
even larger.
;
_reflns_number_total     3479
_reflns_number_gt     1771
_reflns_threshold_expression     >2sigma(I)
_refine_ls_structure_factor_coef     Fsqd
_refine_ls_matrix_type     full
_refine_ls_R_factor_all     0.1480
_refine_ls_R_factor_gt     0.0763
_refine_ls_wR_factor_gt     0.1776
_refine_ls_wR_factor_ref     0.2425
_refine_ls_goodness_of_fit_ref     1.014
_refine_ls_restrained_S_all     1.014
_refine_ls_number_reflns     3479
_refine_ls_number_parameters     289
_refine_ls_number_restraints     0
_refine_ls_hydrogen_treatment     constr
_refine_ls_weighting_scheme     calc
_refine_ls_weighting_details
         'calc w=1/[\s^2^(Fo^2^)+(0.0849P)^2^+0.7223P] where P=(Fo^2^+2Fc^2^)/3'
_atom_sites_solution_hydrogens     geom
_atom_sites_solution_primary     direct
_atom_sites_solution_secondary     difmap
_refine_ls_shift/su_max     0.000
_refine_ls_shift/su_mean     0.000
_refine_diff_density_max     0.298
_refine_diff_density_min     -0.287
_refine_ls_extinction_method     none
_refine_ls_extinction_coef     ?
loop_
    _atom_type_symbol
    _atom_type_description
    _atom_type_scat_dispersion_real
    _atom_type_scat_dispersion_imag
    _atom_type_scat_source
    'C' 'C' 0.0033 0.0016
                         'International Tables Vol C Tables 4.2.6.8 and 6.1.1.4'
    'H' 'H' 0.0000 0.0000
                         'International Tables Vol C Tables 4.2.6.8 and 6.1.1.4'
    'O' 'O' 0.0106 0.0060
                         'International Tables Vol C Tables 4.2.6.8 and 6.1.1.4'
    'N' 'N' 0.0061 0.0033
                         'International Tables Vol C Tables 4.2.6.8 and 6.1.1.4'
_computing_data_collection     'SMART (Bruker, 2007)'
_computing_cell_refinement     'SAINT (Bruker, 2007)'
_computing_data_reduction     'SAINT (Bruker, 2007)'
_computing_structure_solution     'SHELXS-97 (Sheldrick, 2008)'
_computing_structure_refinement     'SHELXL-97 (Sheldrick, 2008)'
_computing_molecular_graphics     'SHELXTL (Sheldrick, 2008)'
_computing_publication_material     'SHELXTL (Sheldrick, 2008)'
loop_
    _atom_site_type_symbol
    _atom_site_label
    _atom_site_fract_x
    _atom_site_fract_y
    _atom_site_fract_z
    _atom_site_U_iso_or_equiv
    _atom_site_adp_type
    _atom_site_calc_flag
    _atom_site_refinement_flags
    _atom_site_occupancy
    _atom_site_disorder_assembly
    _atom_site_disorder_group
    N N1 0.4893(3) 0.7686(4) 0.46216(17) 0.0382(9) Uani d . 1 . .
    H H1 0.5462 0.8170 0.4464 0.046 Uiso calc R 1 . .
    N N2 0.6719(3) 0.8548(5) 0.52863(18) 0.0486(11) Uani d . 1 . .
    O O1 0.3597(2) 0.4014(4) 0.10974(14) 0.0472(8) Uani d . 1 . .
    O O2 0.4735(2) 0.3641(5) 0.18797(16) 0.0674(11) Uani d . 1 . .
    O O3 0.1925(2) 0.5887(4) 0.07606(14) 0.0491(9) Uani d . 1 . .
    H H3 0.2419 0.5210 0.0878 0.074 Uiso calc R 1 . .
    O O4 0.0140(3) 0.5855(4) 0.06817(18) 0.0685(11) Uani d . 1 . .
    C C1 0.3850(3) 0.4087(6) 0.1657(2) 0.0411(11) Uani d . 1 . .
    C C2 0.3001(3) 0.4868(5) 0.20651(19) 0.0349(10) Uani d . 1 . .
    C C3 0.3300(3) 0.6209(6) 0.2472(2) 0.0447(12) Uani d . 1 . .
    H H3A 0.4031 0.6573 0.2498 0.054 Uiso calc R 1 . .
    C C4 0.2558(4) 0.7001(6) 0.2831(2) 0.0493(12) Uani d . 1 . .
    H H4 0.2780 0.7916 0.3095 0.059 Uiso calc R 1 . .
    C C5 0.1464(4) 0.6457(6) 0.2811(2) 0.0505(13) Uani d . 1 . .
    H H5 0.0950 0.7002 0.3057 0.061 Uiso calc R 1 . .
    C C6 0.1159(3) 0.5112(6) 0.2422(2) 0.0438(11) Uani d . 1 . .
    H H6 0.0433 0.4714 0.2417 0.053 Uiso calc R 1 . .
    C C7 0.1900(3) 0.4322(5) 0.20367(19) 0.0344(10) Uani d . 1 . .
    C C8 0.1484(3) 0.2851(5) 0.1628(2) 0.0347(10) Uani d . 1 . .
    C C9 0.1496(3) 0.1076(6) 0.1828(2) 0.0442(12) Uani d . 1 . .
    H H9 0.1820 0.0787 0.2199 0.053 Uiso calc R 1 . .
    C C10 0.1030(4) -0.0250(6) 0.1479(2) 0.0505(13) Uani d . 1 . .
    H H10 0.1074 -0.1447 0.1607 0.061 Uiso calc R 1 . .
    C C11 0.0497(4) 0.0149(6) 0.0943(2) 0.0548(13) Uani d . 1 . .
    H H11 0.0156 -0.0762 0.0718 0.066 Uiso calc R 1 . .
    C C12 0.0474(3) 0.1894(6) 0.0745(2) 0.0466(12) Uani d . 1 . .
    H H12 0.0116 0.2177 0.0383 0.056 Uiso calc R 1 . .
    C C13 0.0983(3) 0.3256(5) 0.1082(2) 0.0358(10) Uani d . 1 . .
    C C14 0.0970(3) 0.5087(6) 0.0828(2) 0.0413(11) Uani d . 1 . .
    C C15 0.4040(3) 0.7289(6) 0.4267(2) 0.0461(12) Uani d . 1 . .
    H H15 0.4063 0.7534 0.3856 0.055 Uiso calc R 1 . .
    C C16 0.3115(3) 0.6510(6) 0.4508(3) 0.0526(14) Uani d . 1 . .
    H H16 0.2507 0.6248 0.4263 0.063 Uiso calc R 1 . .
    C C17 0.3104(4) 0.6130(6) 0.5107(3) 0.0517(13) Uani d . 1 . .
    H H17 0.2485 0.5592 0.5270 0.062 Uiso calc R 1 . .
    C C18 0.4003(3) 0.6533(5) 0.5482(2) 0.0417(11) Uani d . 1 . .
    C C19 0.4904(3) 0.7367(5) 0.5213(2) 0.0371(11) Uani d . 1 . .
    C C20 0.5865(3) 0.7782(6) 0.5575(2) 0.0421(11) Uani d . 1 . .
    C C21 0.5874(4) 0.7370(6) 0.6186(2) 0.0503(13) Uani d . 1 . .
    C C22 0.6842(5) 0.7747(7) 0.6519(2) 0.0632(15) Uani d . 1 . .
    H H22 0.6893 0.7497 0.6930 0.076 Uiso calc R 1 . .
    C C23 0.7701(4) 0.8488(7) 0.6223(3) 0.0667(16) Uani d . 1 . .
    H H23 0.8354 0.8736 0.6431 0.080 Uiso calc R 1 . .
    C C24 0.7609(4) 0.8868(7) 0.5623(2) 0.0568(14) Uani d . 1 . .
    H H24 0.8211 0.9386 0.5436 0.068 Uiso calc R 1 . .
    C C25 0.4055(4) 0.6151(7) 0.6106(3) 0.0570(14) Uani d . 1 . .
    H H25 0.3450 0.5622 0.6287 0.068 Uiso calc R 1 . .
    C C26 0.4940(4) 0.6525(7) 0.6443(3) 0.0590(14) Uani d . 1 . .
    H H26 0.4951 0.6231 0.6851 0.071 Uiso calc R 1 . .
loop_
    _atom_site_aniso_label
    _atom_site_aniso_U_11
    _atom_site_aniso_U_22
    _atom_site_aniso_U_33
    _atom_site_aniso_U_12
    _atom_site_aniso_U_13
    _atom_site_aniso_U_23
    N1 0.0245(18) 0.044(2) 0.046(3) -0.0031(15) 0.0015(16) 0.0019(18)
    N2 0.033(2) 0.061(3) 0.052(3) -0.0009(18) -0.0029(18) 0.0035(19)
    O1 0.0283(16) 0.074(2) 0.039(2) 0.0077(14) 0.0005(14) -0.0034(17)
    O2 0.0330(18) 0.106(3) 0.063(3) 0.0231(18) -0.0067(16) 0.001(2)
    O3 0.0361(17) 0.0474(18) 0.064(2) 0.0008(14) -0.0022(15) 0.0129(16)
    O4 0.0416(19) 0.052(2) 0.111(3) 0.0062(16) -0.0257(19) 0.004(2)
    C1 0.026(2) 0.047(3) 0.050(3) 0.0011(19) 0.005(2) 0.001(2)
    C2 0.029(2) 0.037(2) 0.038(3) 0.0025(18) -0.0028(18) 0.001(2)
    C3 0.031(2) 0.053(3) 0.050(3) -0.005(2) -0.009(2) 0.003(2)
    C4 0.056(3) 0.047(3) 0.045(3) 0.007(2) -0.009(2) -0.008(2)
    C5 0.041(3) 0.059(3) 0.051(3) 0.007(2) 0.001(2) -0.012(2)
    C6 0.032(2) 0.052(3) 0.047(3) 0.004(2) 0.003(2) -0.002(2)
    C7 0.027(2) 0.038(2) 0.038(3) 0.0013(18) -0.0018(18) 0.0033(19)
    C8 0.024(2) 0.034(2) 0.046(3) 0.0014(17) 0.0036(19) -0.004(2)
    C9 0.038(2) 0.042(3) 0.053(3) 0.001(2) 0.003(2) 0.001(2)
    C10 0.055(3) 0.034(3) 0.063(4) 0.000(2) 0.012(3) 0.001(2)
    C11 0.055(3) 0.044(3) 0.065(4) -0.010(2) 0.002(3) -0.014(3)
    C12 0.038(3) 0.043(3) 0.059(4) -0.004(2) -0.002(2) -0.011(2)
    C13 0.026(2) 0.037(2) 0.044(3) 0.0005(18) -0.0017(19) -0.001(2)
    C14 0.033(3) 0.042(3) 0.049(3) 0.002(2) -0.009(2) -0.007(2)
    C15 0.033(2) 0.051(3) 0.055(3) 0.001(2) -0.005(2) 0.000(2)
    C16 0.026(2) 0.059(3) 0.073(4) -0.007(2) 0.000(2) -0.011(3)
    C17 0.038(3) 0.046(3) 0.072(4) -0.005(2) 0.016(3) -0.008(3)
    C18 0.038(3) 0.035(2) 0.053(3) 0.0052(19) 0.013(2) -0.001(2)
    C19 0.032(2) 0.035(2) 0.044(3) 0.0055(18) 0.005(2) 0.001(2)
    C20 0.039(3) 0.038(2) 0.049(3) 0.011(2) 0.004(2) -0.002(2)
    C21 0.061(3) 0.045(3) 0.045(3) 0.010(2) 0.000(2) 0.000(2)
    C22 0.073(4) 0.072(4) 0.045(4) 0.010(3) -0.009(3) 0.002(3)
    C23 0.055(3) 0.083(4) 0.062(4) 0.000(3) -0.012(3) -0.001(3)
    C24 0.038(3) 0.073(4) 0.059(4) -0.002(2) -0.009(2) 0.002(3)
    C25 0.055(3) 0.056(3) 0.061(4) 0.007(3) 0.021(3) 0.009(3)
    C26 0.068(4) 0.060(3) 0.050(4) 0.015(3) 0.016(3) 0.012(3)
_geom_special_details
;
All e.s.d.'s (except the e.s.d. in the dihedral angle between two l.s. planes)
are estimated using the full covariance matrix. The cell e.s.d.'s are taken
into account individually in the estimation of e.s.d.'s in distances, angles
and torsion angles; correlations between e.s.d.'s in cell parameters are only
used when they are defined by crystal symmetry. An approximate (isotropic)
treatment of cell e.s.d.'s is used for estimating e.s.d.'s involving l.s.
planes.
;
loop_
    _geom_bond_atom_site_label_1
    _geom_bond_atom_site_label_2
    _geom_bond_site_symmetry_2
    _geom_bond_distance
    _geom_bond_publ_flag
    N1 C15 . 1.324(5) ?
    N1 C19 . 1.332(5) ?
    N1 H1 . 0.8600 ?
    N2 C24 . 1.324(6) ?
    N2 C20 . 1.354(5) ?
    O1 C1 . 1.274(5) y
    O2 C1 . 1.221(5) y
    O3 C14 . 1.315(5) y
    O3 H3 . 0.8200 ?
    O4 C14 . 1.197(5) y
    C1 C2 . 1.501(6) ?
    C2 C3 . 1.384(6) ?
    C2 C7 . 1.399(5) ?
    C3 C4 . 1.348(6) ?
    C3 H3A . 0.9300 ?
    C4 C5 . 1.391(6) ?
    C4 H4 . 0.9300 ?
    C5 C6 . 1.361(6) ?
    C5 H5 . 0.9300 ?
    C6 C7 . 1.383(6) ?
    C6 H6 . 0.9300 ?
    C7 C8 . 1.497(6) ?
    C8 C13 . 1.379(6) ?
    C8 C9 . 1.384(6) ?
    C9 C10 . 1.364(6) ?
    C9 H9 . 0.9300 ?
    C10 C11 . 1.376(7) ?
    C10 H10 . 0.9300 ?
    C11 C12 . 1.363(6) ?
    C11 H11 . 0.9300 ?
    C12 C13 . 1.392(6) ?
    C12 H12 . 0.9300 ?
    C13 C14 . 1.465(6) ?
    C15 C16 . 1.380(6) ?
    C15 H15 . 0.9300 ?
    C16 C17 . 1.356(7) ?
    C16 H16 . 0.9300 ?
    C17 C18 . 1.395(6) ?
    C17 H17 . 0.9300 ?
    C18 C19 . 1.401(6) ?
    C18 C25 . 1.412(7) ?
    C19 C20 . 1.437(6) ?
    C20 C21 . 1.390(7) ?
    C21 C22 . 1.406(7) ?
    C21 C26 . 1.424(7) ?
    C22 C23 . 1.359(7) ?
    C22 H22 . 0.9300 ?
    C23 C24 . 1.363(7) ?
    C23 H23 . 0.9300 ?
    C24 H24 . 0.9300 ?
    C25 C26 . 1.328(7) ?
    C25 H25 . 0.9300 ?
    C26 H26 . 0.9300 ?
loop_
    _geom_angle_atom_site_label_1
    _geom_angle_atom_site_label_2
    _geom_angle_atom_site_label_3
    _geom_angle_site_symmetry_1
    _geom_angle_site_symmetry_3
    _geom_angle
    _geom_angle_publ_flag
    C15 N1 C19 . . 122.6(4) ?
    C15 N1 H1 . . 118.7 ?
    C19 N1 H1 . . 118.7 ?
    C24 N2 C20 . . 115.8(4) ?
    C14 O3 H3 . . 109.5 ?
    O2 C1 O1 . . 125.2(4) ?
    O2 C1 C2 . . 118.2(4) ?
    O1 C1 C2 . . 116.5(4) ?
    C3 C2 C7 . . 118.4(4) ?
    C3 C2 C1 . . 119.5(4) ?
    C7 C2 C1 . . 122.1(4) ?
    C4 C3 C2 . . 121.7(4) ?
    C4 C3 H3A . . 119.2 ?
    C2 C3 H3A . . 119.2 ?
    C3 C4 C5 . . 120.4(4) ?
    C3 C4 H4 . . 119.8 ?
    C5 C4 H4 . . 119.8 ?
    C6 C5 C4 . . 118.8(4) ?
    C6 C5 H5 . . 120.6 ?
    C4 C5 H5 . . 120.6 ?
    C5 C6 C7 . . 121.7(4) ?
    C5 C6 H6 . . 119.2 ?
    C7 C6 H6 . . 119.2 ?
    C6 C7 C2 . . 119.0(4) ?
    C6 C7 C8 . . 117.6(3) ?
    C2 C7 C8 . . 123.4(4) ?
    C13 C8 C9 . . 119.2(4) ?
    C13 C8 C7 . . 120.8(4) ?
    C9 C8 C7 . . 119.6(4) ?
    C10 C9 C8 . . 119.9(5) ?
    C10 C9 H9 . . 120.1 ?
    C8 C9 H9 . . 120.1 ?
    C9 C10 C11 . . 121.3(4) ?
    C9 C10 H10 . . 119.4 ?
    C11 C10 H10 . . 119.4 ?
    C12 C11 C10 . . 119.2(4) ?
    C12 C11 H11 . . 120.4 ?
    C10 C11 H11 . . 120.4 ?
    C11 C12 C13 . . 120.3(5) ?
    C11 C12 H12 . . 119.8 ?
    C13 C12 H12 . . 119.8 ?
    C8 C13 C12 . . 120.0(4) ?
    C8 C13 C14 . . 122.6(4) ?
    C12 C13 C14 . . 117.4(4) ?
    O4 C14 O3 . . 119.9(4) ?
    O4 C14 C13 . . 123.0(4) ?
    O3 C14 C13 . . 117.1(4) ?
    N1 C15 C16 . . 119.9(5) ?
    N1 C15 H15 . . 120.1 ?
    C16 C15 H15 . . 120.1 ?
    C17 C16 C15 . . 119.3(4) ?
    C17 C16 H16 . . 120.4 ?
    C15 C16 H16 . . 120.4 ?
    C16 C17 C18 . . 121.1(4) ?
    C16 C17 H17 . . 119.4 ?
    C18 C17 H17 . . 119.4 ?
    C17 C18 C19 . . 116.9(5) ?
    C17 C18 C25 . . 124.2(5) ?
    C19 C18 C25 . . 118.9(4) ?
    N1 C19 C18 . . 120.2(4) ?
    N1 C19 C20 . . 120.3(4) ?
    C18 C19 C20 . . 119.4(4) ?
    N2 C20 C21 . . 124.1(4) ?
    N2 C20 C19 . . 116.7(4) ?
    C21 C20 C19 . . 119.2(4) ?
    C20 C21 C22 . . 117.4(5) ?
    C20 C21 C26 . . 119.6(5) ?
    C22 C21 C26 . . 123.0(5) ?
    C23 C22 C21 . . 118.1(5) ?
    C23 C22 H22 . . 121.0 ?
    C21 C22 H22 . . 121.0 ?
    C22 C23 C24 . . 120.3(5) ?
    C22 C23 H23 . . 119.9 ?
    C24 C23 H23 . . 119.9 ?
    N2 C24 C23 . . 124.4(5) ?
    N2 C24 H24 . . 117.8 ?
    C23 C24 H24 . . 117.8 ?
    C26 C25 C18 . . 122.0(5) ?
    C26 C25 H25 . . 119.0 ?
    C18 C25 H25 . . 119.0 ?
    C25 C26 C21 . . 120.8(5) ?
    C25 C26 H26 . . 119.6 ?
    C21 C26 H26 . . 119.6 ?
loop_
    _geom_torsion_atom_site_label_1
    _geom_torsion_atom_site_label_2
    _geom_torsion_atom_site_label_3
    _geom_torsion_atom_site_label_4
    _geom_torsion_site_symmetry_1
    _geom_torsion_site_symmetry_2
    _geom_torsion_site_symmetry_3
    _geom_torsion_site_symmetry_4
    _geom_torsion
    _geom_torsion_publ_flag
    O2 C1 C2 C3 . . . . 47.2(6) ?
    O1 C1 C2 C3 . . . . -130.0(4) ?
    O2 C1 C2 C7 . . . . -134.7(5) ?
    O1 C1 C2 C7 . . . . 48.1(6) ?
    C7 C2 C3 C4 . . . . -0.8(7) ?
    C1 C2 C3 C4 . . . . 177.4(4) ?
    C2 C3 C4 C5 . . . . 1.3(7) ?
    C3 C4 C5 C6 . . . . 0.1(7) ?
    C4 C5 C6 C7 . . . . -2.2(7) ?
    C5 C6 C7 C2 . . . . 2.7(7) ?
    C5 C6 C7 C8 . . . . 179.9(4) ?
    C3 C2 C7 C6 . . . . -1.2(6) ?
    C1 C2 C7 C6 . . . . -179.4(4) ?
    C3 C2 C7 C8 . . . . -178.2(4) ?
    C1 C2 C7 C8 . . . . 3.7(6) ?
    C6 C7 C8 C13 . . . . 84.8(5) ?
    C2 C7 C8 C13 . . . . -98.2(5) ?
    C6 C7 C8 C9 . . . . -88.3(5) ?
    C2 C7 C8 C9 . . . . 88.7(5) ?
    C13 C8 C9 C10 . . . . 1.1(6) ?
    C7 C8 C9 C10 . . . . 174.3(4) ?
    C8 C9 C10 C11 . . . . -3.2(7) ?
    C9 C10 C11 C12 . . . . 2.8(7) ?
    C10 C11 C12 C13 . . . . -0.1(7) ?
    C9 C8 C13 C12 . . . . 1.5(6) ?
    C7 C8 C13 C12 . . . . -171.6(4) ?
    C9 C8 C13 C14 . . . . -177.7(4) ?
    C7 C8 C13 C14 . . . . 9.2(6) ?
    C11 C12 C13 C8 . . . . -2.0(6) ?
    C11 C12 C13 C14 . . . . 177.2(4) ?
    C8 C13 C14 O4 . . . . -124.9(5) ?
    C12 C13 C14 O4 . . . . 55.9(6) ?
    C8 C13 C14 O3 . . . . 55.4(6) ?
    C12 C13 C14 O3 . . . . -123.8(4) ?
    C19 N1 C15 C16 . . . . -0.1(6) ?
    N1 C15 C16 C17 . . . . -1.3(7) ?
    C15 C16 C17 C18 . . . . 0.8(7) ?
    C16 C17 C18 C19 . . . . 0.9(6) ?
    C16 C17 C18 C25 . . . . -179.0(4) ?
    C15 N1 C19 C18 . . . . 1.9(6) ?
    C15 N1 C19 C20 . . . . 178.3(4) ?
    C17 C18 C19 N1 . . . . -2.2(6) ?
    C25 C18 C19 N1 . . . . 177.7(4) ?
    C17 C18 C19 C20 . . . . -178.7(4) ?
    C25 C18 C19 C20 . . . . 1.2(6) ?
    C24 N2 C20 C21 . . . . 1.4(6) ?
    C24 N2 C20 C19 . . . . -177.9(4) ?
    N1 C19 C20 N2 . . . . 1.9(6) ?
    C18 C19 C20 N2 . . . . 178.4(4) ?
    N1 C19 C20 C21 . . . . -177.4(4) ?
    C18 C19 C20 C21 . . . . -0.9(6) ?
    N2 C20 C21 C22 . . . . -1.2(7) ?
    C19 C20 C21 C22 . . . . 178.1(4) ?
    N2 C20 C21 C26 . . . . -178.5(4) ?
    C19 C20 C21 C26 . . . . 0.8(6) ?
    C20 C21 C22 C23 . . . . 0.0(7) ?
    C26 C21 C22 C23 . . . . 177.2(5) ?
    C21 C22 C23 C24 . . . . 0.9(8) ?
    C20 N2 C24 C23 . . . . -0.4(7) ?
    C22 C23 C24 N2 . . . . -0.7(8) ?
    C17 C18 C25 C26 . . . . 178.5(4) ?
    C19 C18 C25 C26 . . . . -1.4(7) ?
    C18 C25 C26 C21 . . . . 1.3(7) ?
    C20 C21 C26 C25 . . . . -1.0(7) ?
    C22 C21 C26 C25 . . . . -178.2(5) ?
loop_
    _geom_hbond_atom_site_label_D
    _geom_hbond_atom_site_label_H
    _geom_hbond_atom_site_label_A
    _geom_hbond_site_symmetry_A
    _geom_hbond_distance_DH
    _geom_hbond_distance_HA
    _geom_hbond_distance_DA
    _geom_hbond_angle_DHA
    N1 H1 O1 2_655 0.86 1.82 2.643(4) 160.8
    O3 H3 O1 . 0.82 1.75 2.559(4) 171.8
