# Supplementary material for: 1,10-Phenanthrolinium 2′-carboxy­biphenyl-2-carboxyl­ate
Source: Acta Crystallogr Sect E Struct Rep Online. 2009 Sep 16;65(Pt 10):o2478. doi: 10.1107/S1600536809036551 (PMC2970503; doi:10.1107/S1600536809036551)
Supplement: Supplementary file 2 [file e-65-o2478-Isup2.hkl]

# 
# h,k,l, Fc-squared, Fo-squared, sigma(Fo-squared) and status flag 
# 
data_I
_shelx_title ' 090726g                in P21/c' 
_shelx_refln_list_code          4 
_shelx_F_calc_maximum      200.50 
_exptl_crystal_F_000       880.00 
_reflns_d_resolution_high  0.8402 
 
loop_ 
 _symmetry_equiv_pos_as_xyz 
 'x, y, z' 
 '-x, y+1/2, -z+1/2' 
 '-x, -y, -z' 
 'x, -y-1/2, z-1/2' 
 
_cell_length_a    12.1661 
_cell_length_b     7.3890 
_cell_length_c    22.1602 
_cell_angle_alpha  90.000 
_cell_angle_beta   91.061 
_cell_angle_gamma  90.000 
 
_shelx_F_squared_multiplier     1.000 
 
loop_ 
 _refln_index_h 
 _refln_index_k 
 _refln_index_l 
 _refln_F_squared_calc 
 _refln_F_squared_meas 
 _refln_F_squared_sigma 
 _refln_observed_status 
   1   0   0     6000.85     9506.69   1526.99 o 
   2   0   0      126.61      200.45     19.08 o 
   3   0   0       22.21       10.81      4.05 o 
   5   0   0      828.91     1132.47    104.93 o 
   6   0   0     1818.86     2685.85    246.59 o 
   7   0   0      123.01      134.89     16.91 o 
   8   0   0      261.70      296.74     30.16 o 
   9   0   0       65.59       99.17     21.79 o 
  10   0   0     1553.59     1824.37    212.67 o 
  11   0   0     1172.52     1325.26    161.74 o 
  12   0   0      291.59      472.68     97.19 o 
  13   0   0        1.01        9.37     35.10 o 
  14   0   0      187.22      127.43     50.39 o 
   1   1   0     1096.07     1135.83     80.29 o 
   2   1   0      657.50      535.85     38.54 o 
   3   1   0      789.78     1000.04     79.61 o 
   4   1   0        0.45       -5.83      3.89 o 
   5   1   0       76.07      128.47     22.88 o 
   6   1   0      121.01      146.05     16.26 o 
   7   1   0       21.25       11.53      8.02 o 
   8   1   0      179.79      221.28     20.41 o 
   9   1   0      135.79      175.60     18.06 o 
  10   1   0       12.29       16.63     12.80 o 
  11   1   0      235.79      332.77     64.97 o 
  12   1   0       13.83        1.10     19.40 o 
  13   1   0      124.35       96.42     25.33 o 
  14   1   0       57.66       18.69     29.45 o 
   0   2   0     2161.88     2185.07    241.91 o 
   1   2   0    17691.64    15977.66   1244.52 o 
   2   2   0     1656.35     1554.53    110.03 o 
   3   2   0      606.64      634.50     41.69 o 
   4   2   0      614.83      536.28     35.29 o 
   6   2   0        1.29        5.20      5.56 o 
   7   2   0      101.00      114.36     12.74 o 
   8   2   0       65.38       69.29     10.77 o 
   9   2   0      480.12      449.53     74.40 o 
  10   2   0       14.38       41.13     13.80 o 
  11   2   0      927.11     1042.23    105.16 o 
  12   2   0      431.49      580.85     60.79 o 
  13   2   0        0.03       -1.34     20.33 o 
  14   2   0       33.00        7.86     22.21 o 
   1   3   0      109.90      106.68     11.11 o 
   2   3   0      117.68      114.79     12.10 o 
   3   3   0      363.69      375.63     30.67 o 
   4   3   0      325.36      286.01     19.66 o 
   5   3   0       10.21        8.22      4.13 o 
   6   3   0      108.76      120.56     12.66 o 
   7   3   0      154.48      194.94     29.75 o 
   8   3   0      317.67      346.45     47.87 o 
   9   3   0      756.05      690.11     82.31 o 
  10   3   0      834.98      737.84    134.76 o 
  11   3   0        5.79       16.07     13.78 o 
  12   3   0       28.40       35.69     22.00 o 
  13   3   0        3.31      -16.44     21.24 o 
   0   4   0      776.88      679.13     77.71 o 
   1   4   0      252.43      276.07     29.58 o 
   2   4   0     1506.08     1434.33    113.74 o 
   3   4   0      301.43      278.11     24.54 o 
   4   4   0        0.81      -16.65     12.32 o 
   5   4   0      668.41      518.94     43.35 o 
   6   4   0     1015.63      958.22     89.04 o 
   7   4   0       69.53       78.08     13.17 o 
   8   4   0        5.95       14.70     10.12 o 
   9   4   0       97.34      125.23     25.04 o 
  10   4   0      162.75      159.75     21.06 o 
  11   4   0        1.08       -1.62     12.46 o 
  12   4   0        0.00      -21.71     31.65 o 
   1   5   0      111.18      152.06     23.74 o 
   2   5   0      461.83      484.87     40.11 o 
   3   5   0        1.39       14.15      7.19 o 
   4   5   0       19.01       16.11     14.94 o 
   7   5   0       22.71       94.48     71.99 o 
   8   5   0      694.83      574.01    101.52 o 
   9   5   0      186.25      177.03     30.95 o 
  10   5   0       28.42       10.93     17.00 o 
  11   5   0       15.01        0.70     24.72 o 
   0   6   0       39.70       76.92     17.86 o 
   1   6   0      420.77      410.80     42.51 o 
   2   6   0        2.48       62.44     46.69 o 
   3   6   0       28.55       28.08     18.69 o 
   4   6   0       42.33       88.73     49.30 o 
   5   6   0     1090.89      987.83    114.56 o 
   6   6   0      354.50      391.36     52.88 o 
   7   6   0        1.50       -9.44     13.89 o 
   8   6   0       32.17       26.47     17.09 o 
   9   6   0      101.59      100.32     24.71 o 
  10   6   0        8.49       10.65     24.66 o 
   1   7   0        1.75       17.99     12.90 o 
   2   7   0        0.06        7.90     11.36 o 
   3   7   0        3.86      -10.43     13.40 o 
   4   7   0       62.74       93.10     22.33 o 
   5   7   0       58.64       62.84     18.98 o 
   6   7   0       11.07       77.41     48.92 o 
   7   7   0      239.16      208.91     36.04 o 
   8   7   0        1.48      -15.25     16.04 o 
   0   8   0      271.08      310.01     65.08 o 
   1   8   0      140.41      136.33     22.69 o 
   2   8   0        7.68      -17.50     17.04 o 
   3   8   0        2.07        8.46     18.11 o 
   4   8   0       26.62       16.61     18.68 o 
   5   8   0      130.36      150.41     31.02 o 
   6   8   0        6.19       -1.16     19.99 o 
 -14   1   1        0.09      -39.78     26.52 o 
 -13   1   1        0.25       16.61     27.24 o 
 -12   1   1      113.48      174.33     30.35 o 
 -11   1   1     1430.36     1519.25    227.61 o 
 -10   1   1        9.31        1.21     13.08 o 
  -9   1   1      305.87      384.83     32.07 o 
  -8   1   1        1.25       -9.42      6.28 o 
  -7   1   1       75.84       45.96     12.07 o 
  -6   1   1       75.67       82.82     14.92 o 
  -5   1   1        1.07       -5.73      3.82 o 
  -4   1   1      227.16      236.09     17.64 o 
  -3   1   1       35.17       30.46      4.45 o 
  -1   1   1     8364.78     7256.96    566.05 o 
   0   1   1     2587.88     2425.29    268.14 o 
   1   1   1     2923.08     2700.69    189.76 o 
   2   1   1      390.25      332.93     21.88 o 
   3   1   1      393.99      380.90     27.68 o 
   4   1   1       30.56       24.26      4.68 o 
   5   1   1     2836.66     3806.27    270.06 o 
   7   1   1     1137.06     1329.98    111.15 o 
   8   1   1      639.04      711.30     55.11 o 
   9   1   1      430.96      497.85     38.23 o 
  11   1   1       19.92       47.10     19.89 o 
  12   1   1       25.52       14.17     19.95 o 
  13   1   1       16.05       -1.79     20.98 o 
  14   1   1        0.79      -27.07     27.32 o 
 -14   2   1       34.92       36.59     28.50 o 
 -13   2   1      183.10      152.20     30.04 o 
 -12   2   1      104.94      192.41     31.76 o 
 -11   2   1      205.64      355.74     43.97 o 
 -10   2   1      104.11      147.47     19.68 o 
  -9   2   1       52.15       66.33     14.86 o 
  -8   2   1      702.05      718.96    115.86 o 
  -7   2   1        4.62       -8.69      5.79 o 
  -6   2   1       72.34       79.28     17.30 o 
  -5   2   1      104.27      112.06     12.86 o 
  -4   2   1      765.05      716.78     51.33 o 
  -3   2   1      916.82      841.28     59.90 o 
  -2   2   1    27452.52    25074.57   1761.93 o 
  -1   2   1    34793.62    31700.23   2471.37 o 
   1   2   1     1183.40      996.68     78.57 o 
   2   2   1      618.93      583.25     46.52 o 
   3   2   1       15.43        5.63      5.00 o 
   4   2   1       39.47       43.72      6.65 o 
   5   2   1      712.64      749.41     54.41 o 
   6   2   1      602.68      668.49     62.06 o 
   7   2   1     1908.42     2043.77    172.14 o 
   8   2   1       25.52       25.21      9.96 o 
   9   2   1      408.89      463.15     38.53 o 
  10   2   1      506.56      554.99     47.79 o 
  11   2   1      216.96      277.45     37.99 o 
  12   2   1      665.58      656.69    139.40 o 
  13   2   1       63.13       54.98     24.35 o 
  14   2   1       11.23      -18.35     21.94 o 
 -13   3   1        0.84      -21.23     21.35 o 
 -12   3   1        4.42       -5.86     17.52 o 
 -11   3   1        5.99        0.85     12.42 o 
 -10   3   1      357.32      481.56     43.19 o 
  -9   3   1      737.49      681.54     57.14 o 
  -8   3   1        0.33        7.14      8.78 o 
  -7   3   1       99.96       82.92     15.56 o 
  -6   3   1        1.54       -6.79      5.53 o 
  -5   3   1       36.12       38.13      5.78 o 
  -4   3   1        0.78       -7.29      4.86 o 
  -3   3   1       52.22       46.32     10.30 o 
  -2   3   1       22.95       14.03      4.44 o 
  -1   3   1      178.13      168.84     15.19 o 
   0   3   1        0.28       -5.57      3.71 o 
   1   3   1      138.10      160.11     15.12 o 
   2   3   1      162.45      156.15     14.69 o 
   3   3   1      501.50      444.78     35.84 o 
   4   3   1       60.22       50.36     11.82 o 
   5   3   1        0.19       -3.00      7.45 o 
   6   3   1       89.39       82.64     14.62 o 
   7   3   1      408.57      395.26     40.38 o 
   8   3   1      122.08      158.98     18.85 o 
   9   3   1        1.13        7.36     12.07 o 
  10   3   1       42.96       14.36     15.42 o 
  11   3   1      196.16      245.69     28.22 o 
  12   3   1        7.41       23.89     21.72 o 
  13   3   1       34.83       -7.01     20.40 o 
 -12   4   1       18.15       -2.41     27.67 o 
 -11   4   1        8.04        5.00     13.37 o 
 -10   4   1       88.31       74.64     16.91 o 
  -9   4   1      247.09      283.92     29.55 o 
  -8   4   1        0.85      -13.76      9.27 o 
  -7   4   1       19.39       23.31      9.62 o 
  -6   4   1      217.66      267.96     37.94 o 
  -5   4   1       44.84      168.80    108.54 o 
  -4   4   1      140.51      149.09     26.69 o 
  -3   4   1      675.52      701.03     56.63 o 
  -2   4   1      325.80      412.88     45.17 o 
  -1   4   1      146.42      172.63     16.77 o 
   0   4   1      185.83      173.67     29.98 o 
   1   4   1     1007.35      941.06     75.37 o 
   2   4   1      817.73      851.46     68.29 o 
   3   4   1      288.76      243.91     21.72 o 
   4   4   1       36.96       21.72     12.70 o 
   5   4   1       73.40       87.27      9.77 o 
   6   4   1        8.29       51.71     15.15 o 
   7   4   1       57.78       85.84     15.47 o 
   8   4   1       53.39      113.21     44.86 o 
   9   4   1        8.36       81.65     35.57 o 
  10   4   1       33.46       37.38     19.39 o 
  11   4   1       11.50       10.64     16.37 o 
  12   4   1        4.33       -4.28     25.67 o 
 -11   5   1       57.83       56.30     19.90 o 
 -10   5   1      109.53      114.56     25.72 o 
  -9   5   1       17.94       27.77     23.45 o 
  -8   5   1       27.90       14.64     23.75 o 
  -7   5   1        2.43        1.34     16.59 o 
  -6   5   1      769.61      692.49     81.33 o 
  -5   5   1      563.95      499.01     59.63 o 
  -4   5   1      338.25      337.10     34.28 o 
  -3   5   1      157.19      169.78     17.53 o 
  -2   5   1       76.57      143.41     32.93 o 
  -1   5   1       28.69       15.52      9.20 o 
   0   5   1      231.07      259.14     24.24 o 
   1   5   1      352.49      432.19     64.57 o 
   2   5   1      497.72      550.18     44.96 o 
   3   5   1       45.47       36.40      8.32 o 
   4   5   1       99.51      108.82     13.30 o 
   5   5   1      667.20      678.66     79.67 o 
   6   5   1      418.65      387.59     49.81 o 
   7   5   1      750.87      703.44     83.31 o 
   8   5   1      107.90      111.73     32.06 o 
   9   5   1       11.52       40.66     28.49 o 
  10   5   1        4.98      -19.97     16.31 o 
  11   5   1        0.27      -18.81     16.81 o 
 -10   6   1        0.00      -15.22     16.92 o 
  -9   6   1       42.37       18.04     19.65 o 
  -8   6   1       80.84       77.08     21.25 o 
  -7   6   1      131.07      205.27     38.19 o 
  -6   6   1      228.58      310.04     43.79 o 
  -4   6   1        5.73        3.94     15.57 o 
  -3   6   1      116.92      199.71    149.51 o 
  -2   6   1      502.97      387.11     33.22 o 
  -1   6   1      353.82      399.58     49.04 o 
   0   6   1       36.15       75.42     22.80 o 
   1   6   1       30.16       77.72     25.30 o 
   2   6   1        0.18       19.37     10.98 o 
   3   6   1       66.08       44.19     12.18 o 
   4   6   1      352.46      468.01     77.87 o 
   5   6   1       73.32       83.41     30.24 o 
   6   6   1       54.70       55.27     39.91 o 
   7   6   1        1.69       -1.89     13.64 o 
   8   6   1        0.05       -7.76     13.72 o 
   9   6   1        3.03       16.82     17.88 o 
  10   6   1       23.56       28.30     21.63 o 
  -8   7   1       16.14       22.61     19.75 o 
  -7   7   1        0.49       -2.81     23.42 o 
  -6   7   1      306.08      315.61     79.72 o 
  -5   7   1       99.56      126.78     26.91 o 
  -4   7   1      162.69      178.87     47.43 o 
  -3   7   1        2.67       -9.46     18.08 o 
  -2   7   1       23.79       19.99     12.89 o 
  -1   7   1        5.70       -4.63     11.92 o 
   0   7   1      160.55      177.74     21.38 o 
   1   7   1       30.39       34.68     12.60 o 
   2   7   1        0.40        6.53     11.63 o 
   3   7   1        0.57      -10.30     14.63 o 
   4   7   1       99.19       83.32     21.98 o 
   5   7   1       33.08       35.11     17.39 o 
   6   7   1       40.63       35.25     18.09 o 
   7   7   1       43.94       60.19     27.65 o 
   8   7   1       21.88       -2.62     21.78 o 
  -5   8   1       14.97       21.37     19.95 o 
  -4   8   1       14.78       36.44     19.40 o 
  -3   8   1       10.61        5.73     21.32 o 
  -2   8   1       21.44       18.83     19.43 o 
  -1   8   1        2.76       28.01     15.07 o 
   0   8   1        6.92       34.42     32.01 o 
   1   8   1        5.69       37.32     28.62 o 
   2   8   1       19.83       19.54     26.39 o 
   3   8   1        0.20        9.30     17.76 o 
   4   8   1       26.06       37.21     19.27 o 
   5   8   1       11.17        5.81     19.46 o 
 -14   0   2        0.98      -43.35     38.80 o 
 -13   0   2       61.70       36.16     37.83 o 
 -12   0   2      973.56     1065.96    181.36 o 
 -11   0   2       27.00       60.37     23.74 o 
 -10   0   2        5.48      -24.35     16.23 o 
  -9   0   2      179.29      264.01     38.30 o 
  -8   0   2      338.48      439.02     42.67 o 
  -7   0   2       54.08       61.14     10.22 o 
  -6   0   2      303.49      382.09     36.89 o 
  -5   0   2       46.63       37.40      7.10 o 
  -4   0   2     4325.19     5870.31    646.08 o 
  -3   0   2    40201.79    50626.22   7640.42 o 
  -2   0   2    30952.15    37321.12   4263.43 o 
  -1   0   2       32.25       75.41     12.81 o 
   0   0   2     3345.35     2226.16    362.78 o 
   1   0   2    14678.12    13229.30   2153.28 o 
   2   0   2      987.28     1264.13    145.09 o 
   3   0   2     3299.50     3946.34    360.38 o 
   4   0   2     1068.69     1264.02    116.51 o 
   5   0   2     3114.43     4637.27    421.75 o 
   6   0   2      784.62     1054.61     97.50 o 
   8   0   2        2.28       -2.87      8.86 o 
   9   0   2      263.18      366.38     51.61 o 
  10   0   2     2759.50     3525.12    407.27 o 
  11   0   2     1481.51     1638.57    330.80 o 
  12   0   2        1.57      -39.12     26.08 o 
  13   0   2        5.23      -48.54     32.36 o 
  14   0   2       21.36       -7.60     40.82 o 
 -14   1   2        0.87       -1.11     28.99 o 
 -13   1   2      117.09      118.76     35.26 o 
 -12   1   2      539.58      518.50     53.96 o 
 -11   1   2     1223.29     1408.92    135.03 o 
 -10   1   2     1177.63     1368.18    130.86 o 
  -9   1   2      357.09      313.30     32.33 o 
  -8   1   2      220.04      258.27     21.43 o 
  -7   1   2      325.87      381.56     45.32 o 
  -6   1   2        6.06        1.75      4.79 o 
  -5   1   2     1187.39     1509.41    111.08 o 
  -4   1   2     4829.56     5808.45    410.32 o 
  -3   1   2        8.51        6.20      2.85 o 
  -2   1   2        0.35       -3.41      2.56 o 
  -1   1   2     2388.05     2163.90    197.75 o 
   0   1   2        1.45        0.63      1.48 o 
   1   1   2     2217.52     1974.79    181.07 o 
   2   1   2     1100.51     1023.16     82.07 o 
   3   1   2      970.89     1322.83     94.88 o 
   4   1   2        0.02        0.42      3.67 o 
   5   1   2      868.89     1032.48     77.66 o 
   6   1   2      520.95      590.41     43.63 o 
   7   1   2      640.85      833.53     61.28 o 
   8   1   2       47.81       44.94      9.47 o 
   9   1   2      110.85      155.63     17.55 o 
  10   1   2        1.09        6.47     12.74 o 
  11   1   2      271.28      338.55     38.69 o 
  12   1   2        4.70       -3.27     18.02 o 
  13   1   2        0.01      -10.81     19.61 o 
  14   1   2        0.04        3.46     21.17 o 
 -14   2   2        6.27       44.61     34.84 o 
 -13   2   2      289.31      367.67     45.75 o 
 -12   2   2        1.16       -0.18     18.11 o 
 -11   2   2      671.18      770.00    106.44 o 
 -10   2   2      403.69      426.85     55.67 o 
  -9   2   2       94.17       74.02     13.34 o 
  -8   2   2        0.32      -11.49      7.66 o 
  -7   2   2        5.90        5.06      5.91 o 
  -6   2   2       10.84       -6.02      6.27 o 
  -5   2   2      625.21      688.54     88.89 o 
  -4   2   2      261.07      227.79     19.72 o 
  -3   2   2     2689.54     2545.31    280.49 o 
  -2   2   2     6845.93     6541.07    460.50 o 
  -1   2   2    21872.32    19703.64   1383.29 o 
   0   2   2     3502.77     3105.26    243.09 o 
   1   2   2     1320.95     1172.23     92.58 o 
   3   2   2      184.30      178.11     14.73 o 
   4   2   2        0.00       -7.66      5.11 o 
   5   2   2      113.62      113.43     10.13 o 
   6   2   2      313.47      319.80     22.22 o 
   7   2   2      245.55      288.40     23.86 o 
   8   2   2       30.83       48.64     10.20 o 
   9   2   2      914.62      935.24     83.02 o 
  10   2   2      754.95      746.43    105.62 o 
  11   2   2       26.69       -6.45     18.66 o 
  12   2   2        4.04       -8.91     18.50 o 
  13   2   2        1.17      -30.34     25.59 o 
  14   2   2        8.10      -28.65     21.75 o 
 -13   3   2        1.39        4.49     19.29 o 
 -12   3   2        1.89        7.95     33.35 o 
 -11   3   2      112.16      107.35     25.02 o 
 -10   3   2      112.23      153.47     20.21 o 
  -9   3   2      445.90      476.22     50.49 o 
  -8   3   2      190.86      188.35     39.99 o 
  -7   3   2        0.62      -11.02      7.35 o 
  -6   3   2      410.95      384.37     29.35 o 
  -5   3   2        5.19       -3.31      4.97 o 
  -4   3   2     1838.41     1685.53    119.55 o 
  -3   3   2      181.20      168.41     15.36 o 
  -2   3   2        8.71        2.28      3.83 o 
  -1   3   2      449.72      384.31     31.32 o 
   0   3   2      358.85      273.43     22.85 o 
   1   3   2     4590.34     4616.54    359.55 o 
   2   3   2      346.84      382.43     31.11 o 
   3   3   2      578.41      540.41     39.01 o 
   4   3   2      333.24      264.99     20.49 o 
   5   3   2      379.98      326.28     27.94 o 
   6   3   2       90.21      120.15     12.85 o 
   7   3   2      131.48      161.49     18.29 o 
   8   3   2      468.15      404.77     37.75 o 
   9   3   2       58.58       56.97     20.29 o 
  10   3   2       16.39        2.18     12.66 o 
  11   3   2       42.66       88.19     29.71 o 
  12   3   2      204.94      245.00     41.43 o 
  13   3   2        3.56        7.43     21.26 o 
 -12   4   2       76.66       94.44     24.56 o 
 -11   4   2       91.62      106.01     19.33 o 
 -10   4   2        6.02       -5.45     11.26 o 
  -9   4   2      181.86      242.33     26.10 o 
  -8   4   2        2.61      -12.41      8.62 o 
  -7   4   2      183.58      197.28     21.38 o 
  -6   4   2       46.41       50.90     10.45 o 
  -5   4   2       53.90       56.91     11.70 o 
  -4   4   2     1494.46     1412.20    127.68 o 
  -3   4   2     5264.71     4746.16    371.08 o 
  -2   4   2     9860.07     8883.94    695.26 o 
  -1   4   2     1171.78     1014.52     80.87 o 
   0   4   2        7.21       -1.56     10.27 o 
   1   4   2      139.53      180.91     45.59 o 
   2   4   2       22.57       -1.57     18.48 o 
   3   4   2      155.11      161.44     18.83 o 
   4   4   2      767.49      738.26     53.59 o 
   5   4   2       31.90       23.59      6.40 o 
   6   4   2      429.41      490.49     41.15 o 
   7   4   2      184.22      168.23     36.59 o 
   8   4   2      587.52      441.15     50.88 o 
   9   4   2      332.58      405.98     54.72 o 
  10   4   2      124.92      142.70     24.82 o 
  11   4   2       16.61       77.11     53.62 o 
  12   4   2       70.92       55.14     42.47 o 
 -11   5   2       71.08       50.24     19.13 o 
 -10   5   2        9.17       -2.45     14.00 o 
  -9   5   2       49.55       57.54     15.94 o 
  -8   5   2        0.33      -10.37     11.95 o 
  -7   5   2       23.13       18.90     11.75 o 
  -6   5   2       20.50       47.15     22.08 o 
  -5   5   2       14.41       30.89     18.69 o 
  -4   5   2       59.78       54.39     13.97 o 
  -3   5   2      102.05      114.81     13.63 o 
  -2   5   2       10.71        5.95      6.76 o 
  -1   5   2        0.04       -6.86      8.48 o 
   0   5   2       13.26       16.06     11.30 o 
   1   5   2      791.38      794.73     64.22 o 
   2   5   2      143.50      240.94     26.67 o 
   3   5   2        4.50       15.20      6.92 o 
   4   5   2       55.82       57.18     10.01 o 
   5   5   2      341.48      391.33     40.77 o 
   6   5   2        1.17       17.14     26.08 o 
   7   5   2      292.86      273.49     54.80 o 
   8   5   2      128.45      165.53     30.35 o 
   9   5   2      196.23      219.24     35.31 o 
  10   5   2        0.13        2.23     18.37 o 
  11   5   2       31.66       19.43     25.48 o 
 -10   6   2        5.00        6.92     19.04 o 
  -9   6   2       85.58       59.74     29.70 o 
  -8   6   2      122.84       83.18     23.91 o 
  -7   6   2      153.49      174.17     29.89 o 
  -6   6   2      287.26      334.92     53.41 o 
  -5   6   2      439.79      412.43     51.58 o 
  -4   6   2        5.85       64.32     94.46 o 
  -3   6   2      922.23      866.50     80.70 o 
  -2   6   2       33.22       39.87     14.52 o 
   0   6   2      158.73      234.50     23.57 o 
   1   6   2       65.29      153.19     35.26 o 
   2   6   2      109.43      195.07     33.03 o 
   3   6   2      111.89      120.26     14.98 o 
   4   6   2      630.85      556.55    100.79 o 
   5   6   2       90.30       61.29     19.84 o 
   6   6   2       26.86       51.92     19.20 o 
   7   6   2       55.31       69.12     28.72 o 
   8   6   2       43.52       12.68     17.73 o 
   9   6   2       77.99       43.17     21.63 o 
  10   6   2       56.53       56.61     22.75 o 
  -8   7   2      115.55       77.63     22.89 o 
  -7   7   2        0.05       -8.37     14.85 o 
  -6   7   2       11.88       48.31     29.88 o 
  -5   7   2       11.72       18.32     15.66 o 
  -4   7   2       65.60      104.04     24.26 o 
  -3   7   2        0.25       20.12     37.93 o 
  -2   7   2       39.96       44.03     19.13 o 
  -1   7   2        0.16       -3.76     11.35 o 
   0   7   2       46.52       61.06     13.03 o 
   1   7   2      107.25      162.37     19.88 o 
   2   7   2       55.78       49.04     14.19 o 
   3   7   2      103.80      114.56     25.21 o 
   4   7   2       60.44       72.65     20.57 o 
   5   7   2       19.52       11.88     17.34 o 
   6   7   2       16.42       30.74     30.16 o 
   7   7   2       21.44       14.02     20.03 o 
   8   7   2       49.89       44.50     21.61 o 
  -5   8   2        0.48       49.52     22.08 o 
  -4   8   2       72.47       83.48     23.35 o 
  -3   8   2       13.21       12.91     19.77 o 
  -2   8   2        0.13        7.42     18.07 o 
  -1   8   2       64.53       50.33     23.28 o 
   0   8   2       12.26        4.26     13.99 o 
   1   8   2       32.25       26.31     18.54 o 
   2   8   2        0.27       -3.54     23.93 o 
   3   8   2       13.93       17.26     18.97 o 
   4   8   2        3.39        6.63     24.26 o 
   5   8   2        1.42       -8.77     19.72 o 
 -14   1   3      195.01      201.75     42.98 o 
 -13   1   3       74.65       44.85     28.45 o 
 -12   1   3      949.72     1081.16    105.62 o 
 -11   1   3        1.18       39.45     25.58 o 
 -10   1   3      530.07      567.57     57.56 o 
  -9   1   3       18.14        5.16      7.85 o 
  -8   1   3        1.48      -10.88      7.89 o 
  -7   1   3       47.20       25.31      6.93 o 
  -6   1   3       89.59      111.98      9.81 o 
  -5   1   3      582.85      609.38     39.86 o 
  -4   1   3      242.13      249.93     23.10 o 
  -3   1   3     1719.41     1614.19    179.57 o 
  -2   1   3     1938.65     1794.11    163.55 o 
  -1   1   3        0.20       -0.12      2.05 o 
   0   1   3      609.43      519.07     41.41 o 
   1   1   3    10464.28     8996.28    700.02 o 
   2   1   3      395.11      420.22     34.28 o 
   3   1   3      671.45      678.79     48.87 o 
   4   1   3       39.07       33.58      5.56 o 
   5   1   3      325.11      388.22     29.17 o 
   6   1   3      346.19      441.38     33.35 o 
   7   1   3       49.22       52.86     11.11 o 
   8   1   3      299.03      333.15     26.72 o 
   9   1   3      118.35      118.29     18.65 o 
  10   1   3        0.03        2.13     12.84 o 
  11   1   3       52.11       32.83     16.18 o 
  12   1   3       59.69        6.19     18.84 o 
  13   1   3       33.50       16.59     28.86 o 
  14   1   3       39.30        0.34     25.10 o 
 -14   2   3       15.92       -1.76     30.34 o 
 -13   2   3        7.25       59.84     22.33 o 
 -12   2   3      152.90      192.81     31.21 o 
 -11   2   3      158.26      183.61     28.63 o 
 -10   2   3      690.82      674.65     75.29 o 
  -9   2   3      149.09      194.57     25.55 o 
  -8   2   3      102.74      122.78     20.40 o 
  -7   2   3       33.17       11.41      6.17 o 
  -6   2   3       10.60       -4.25      6.00 o 
  -5   2   3      147.60      162.73     16.52 o 
  -4   2   3    11609.08    11114.20    881.14 o 
  -3   2   3     1049.69      981.07     77.39 o 
  -2   2   3     1783.21     1695.42    119.96 o 
  -1   2   3     1529.94     1437.42    101.57 o 
   0   2   3      122.46       93.17     12.84 o 
   1   2   3     4341.45     3977.84    310.79 o 
   2   2   3       21.88       29.56      6.94 o 
   3   2   3      798.19      710.69     51.16 o 
   4   2   3     1926.03     2002.52    141.43 o 
   5   2   3     1776.77     1994.21    129.14 o 
   6   2   3      455.10      480.98     36.06 o 
   7   2   3      128.56      178.94     17.44 o 
   8   2   3     1012.50      996.42     97.19 o 
   9   2   3      586.93      572.34     48.22 o 
  10   2   3      130.96      128.92     17.67 o 
  11   2   3      113.45       98.61     24.85 o 
  12   2   3        0.73      -29.84     19.89 o 
  13   2   3        0.99        7.15     21.92 o 
 -13   3   3      206.58      286.81     41.30 o 
 -12   3   3      259.26      284.16     69.60 o 
 -11   3   3       34.10       23.61     18.56 o 
 -10   3   3       14.53        6.46     11.46 o 
  -9   3   3      194.45      197.59     30.41 o 
  -8   3   3        0.58      -11.20      8.12 o 
  -7   3   3       50.50       49.10     11.71 o 
  -6   3   3        0.63       -9.14      6.09 o 
  -5   3   3      101.61      116.04     13.11 o 
  -4   3   3      903.02      940.55     67.29 o 
  -3   3   3        1.76        1.16      2.90 o 
  -2   3   3      203.99      180.70     14.59 o 
  -1   3   3      743.81      577.80     46.64 o 
   0   3   3      141.42      157.27     15.06 o 
   1   3   3       19.85       17.58      5.41 o 
   2   3   3      765.11      771.91     55.45 o 
   3   3   3       80.52       65.51      7.49 o 
   4   3   3       89.40       89.10     14.47 o 
   5   3   3      200.03      201.73     16.94 o 
   6   3   3      312.78      396.29     49.29 o 
   7   3   3        0.93       -6.17      6.88 o 
   8   3   3        0.20       12.46      9.46 o 
   9   3   3       28.00       21.62     12.54 o 
  10   3   3        2.10        7.96     16.92 o 
  11   3   3      185.37      164.48     23.18 o 
  12   3   3       22.33        5.15     20.41 o 
  13   3   3        4.63      -31.31     20.88 o 
 -12   4   3        0.21       -2.80     19.83 o 
 -11   4   3        0.38       -5.95     12.76 o 
 -10   4   3      160.39      153.30     30.66 o 
  -9   4   3      174.03      176.89     21.71 o 
  -8   4   3        6.10      -11.80      9.12 o 
  -7   4   3       14.72       26.76     10.10 o 
  -6   4   3      133.31      134.10     21.65 o 
  -5   4   3      108.77      105.06     15.16 o 
  -4   4   3      432.86      527.18     90.56 o 
  -3   4   3     1402.08     1480.67    204.86 o 
  -2   4   3      671.03      648.57     74.82 o 
  -1   4   3      306.86      301.12     45.87 o 
   0   4   3      479.93      448.04     37.02 o 
   1   4   3      481.20      453.08     37.33 o 
   2   4   3      618.18      572.41     41.49 o 
   3   4   3      202.24      207.85     17.25 o 
   4   4   3      310.57      287.01     26.62 o 
   5   4   3        2.77       -3.45      5.67 o 
   6   4   3      482.83      407.60     35.10 o 
   9   4   3      149.73      240.35     37.43 o 
  10   4   3       79.85       87.34     24.53 o 
  11   4   3      408.83      470.10     63.99 o 
  12   4   3      113.63       42.49     37.17 o 
 -11   5   3        0.08      -21.35     16.49 o 
 -10   5   3       65.79       52.68     20.98 o 
  -9   5   3       98.34      114.65     21.17 o 
  -8   5   3       42.45       34.73     12.46 o 
  -7   5   3      762.93      710.83     59.75 o 
  -6   5   3      320.21      332.60     44.24 o 
  -5   5   3       11.77        1.12     25.17 o 
  -4   5   3       18.14       23.19      9.88 o 
  -3   5   3       41.67       52.23     16.33 o 
  -2   5   3       14.83       21.16      7.50 o 
  -1   5   3      769.72      778.75     63.26 o 
   0   5   3        0.26       -4.75      6.18 o 
   1   5   3       21.67       27.78      9.58 o 
   2   5   3      192.38      274.75     25.13 o 
   3   5   3       55.90       55.24     10.13 o 
   4   5   3       47.98       55.05     16.68 o 
   5   5   3       62.78       50.26     13.85 o 
   6   5   3       13.29       38.66     15.80 o 
   7   5   3        1.21       12.37     53.25 o 
   8   5   3      158.09      207.04     36.69 o 
   9   5   3       68.61       79.72     23.53 o 
  10   5   3       18.31      -13.35     17.93 o 
  11   5   3       89.11       59.45     22.47 o 
 -10   6   3        4.70      -15.35     15.43 o 
  -9   6   3        9.65      -13.30     18.49 o 
  -8   6   3       88.91       83.55     21.57 o 
  -7   6   3        1.52      -10.63     17.42 o 
  -6   6   3       87.50      119.07     24.48 o 
  -5   6   3      416.42      490.66     60.18 o 
  -4   6   3      691.28      709.06     83.44 o 
  -2   6   3        9.31        6.22     10.20 o 
  -1   6   3      397.09      342.77     30.69 o 
   0   6   3      109.15      104.70     21.60 o 
   1   6   3      237.04      332.36     30.76 o 
   2   6   3      253.22      320.44     41.13 o 
   3   6   3       26.59       27.04      9.09 o 
   4   6   3        6.10       -3.39     23.75 o 
   5   6   3        0.34       -6.25     12.92 o 
   6   6   3       56.73       65.41     20.93 o 
   7   6   3       96.83      276.20    140.34 o 
   8   6   3       31.32       31.27     18.32 o 
   9   6   3       90.41       64.54     23.96 o 
  10   6   3       20.97      -15.18     25.58 o 
  -8   7   3        5.13        5.29     18.14 o 
  -7   7   3       13.51       -7.16     15.61 o 
  -6   7   3       25.60       25.39     17.44 o 
  -5   7   3       11.24       15.46     15.96 o 
  -4   7   3       26.64       29.34     16.81 o 
  -3   7   3      126.43      128.34     41.73 o 
  -2   7   3        6.20       67.18     27.86 o 
  -1   7   3        5.91       -2.32     22.06 o 
   0   7   3       24.88      102.37     38.55 o 
   1   7   3      165.35      248.47     25.88 o 
   2   7   3        9.31        3.33      9.98 o 
   3   7   3        2.18       -2.58     20.79 o 
   4   7   3       83.73      102.45     23.25 o 
   5   7   3       19.71        7.32     17.07 o 
   6   7   3      109.52       88.60     24.18 o 
   7   7   3        3.92       -2.31     16.89 o 
   8   7   3       31.68       10.02     19.86 o 
  -5   8   3      173.51      214.76    140.82 o 
  -4   8   3       21.57        3.22     21.78 o 
  -3   8   3       13.48       10.04     18.78 o 
  -2   8   3       64.20       44.42     29.78 o 
  -1   8   3        7.12       17.15     14.12 o 
   0   8   3       12.76        7.60     14.62 o 
   1   8   3       32.14       11.34     18.45 o 
   2   8   3        5.74        2.13     23.35 o 
   3   8   3       31.48       19.53     17.94 o 
   4   8   3       20.20      -19.61     17.32 o 
   5   8   3       30.77       45.04     22.04 o 
 -14   0   4       19.81      -12.16     39.61 o 
 -13   0   4       50.83       85.34     44.62 o 
 -12   0   4      880.64      865.04    148.65 o 
 -11   0   4      326.59      355.54     74.35 o 
 -10   0   4       12.88      -11.62     14.39 o 
  -9   0   4       30.42       22.12     16.71 o 
  -8   0   4       88.24      112.24     15.37 o 
  -7   0   4      242.19      241.89     24.37 o 
  -6   0   4     9958.32    13442.84   1225.27 o 
  -5   0   4      998.15     1205.01    109.80 o 
  -4   0   4    10647.16    13338.18   1215.30 o 
  -3   0   4       80.65      106.32     20.41 o 
  -2   0   4      100.74       72.50     11.10 o 
  -1   0   4     5069.00     3751.43    610.39 o 
   0   0   4     3070.93     1936.31    316.44 o 
   1   0   4      231.86      182.93     31.55 o 
   2   0   4    11727.50    10943.78   1779.92 o 
   3   0   4       26.49       10.19     11.02 o 
   4   0   4       79.81      117.71     13.85 o 
   5   0   4     6491.24     8655.16    990.16 o 
   6   0   4        5.39       10.66      8.06 o 
   7   0   4      445.61      533.84     51.54 o 
   8   0   4      347.06      349.11     35.57 o 
   9   0   4        7.94      -13.47     14.63 o 
  10   0   4        0.32      -33.45     37.02 o 
  11   0   4      148.69      183.83     55.00 o 
  12   0   4      560.38      521.05     66.70 o 
  13   0   4       14.05        3.89     25.30 o 
  14   0   4       27.29        7.85     44.42 o 
 -14   1   4       10.15      -20.87     27.31 o 
 -13   1   4       17.63        2.08     23.52 o 
 -12   1   4      227.76      269.39     45.11 o 
 -11   1   4        2.76      -22.43     14.95 o 
 -10   1   4       46.80       39.23     17.00 o 
  -9   1   4      177.36      204.17     21.69 o 
  -8   1   4      212.59      244.62     25.33 o 
  -7   1   4      615.92      712.49     51.78 o 
  -6   1   4      191.41      222.01     15.64 o 
  -5   1   4     2856.89     3632.36    267.34 o 
  -4   1   4      758.72      731.26     51.84 o 
  -3   1   4     3139.74     3403.81    309.14 o 
  -2   1   4      604.11      492.60     45.12 o 
  -1   1   4     7006.73     7125.04    649.94 o 
   0   1   4     6957.61     6514.83    507.83 o 
   1   1   4     8448.06     7262.48    804.07 o 
   2   1   4     1998.80     1761.78    162.19 o 
   3   1   4     1368.58     1440.32    115.30 o 
   4   1   4      110.47      129.90     11.87 o 
   5   1   4     1460.37     1791.79    128.64 o 
   6   1   4      128.68      179.96     16.65 o 
   7   1   4      399.10      429.40     33.02 o 
   8   1   4       32.57       46.06     10.50 o 
   9   1   4      140.28      164.60     18.14 o 
  10   1   4       35.51        6.82     20.15 o 
  11   1   4        5.36      -20.31     13.54 o 
  12   1   4       18.14        4.13     16.53 o 
  13   1   4      101.74      133.05     30.18 o 
  14   1   4       12.73      -20.68     21.74 o 
 -13   2   4       65.65       65.72     23.82 o 
 -12   2   4       55.16       31.41     21.01 o 
 -11   2   4       55.48       70.48     20.45 o 
 -10   2   4       35.96       41.26     12.53 o 
  -9   2   4       93.53       83.09     13.88 o 
  -8   2   4       99.56       93.24     13.63 o 
  -7   2   4      540.53      671.61     79.78 o 
  -6   2   4        0.58       -2.41      8.01 o 
  -5   2   4      154.16      201.61     22.26 o 
  -4   2   4     2535.24     2660.44    243.68 o 
  -3   2   4     1766.29     1687.69    155.02 o 
  -2   2   4     1396.16     1399.23     98.78 o 
  -1   2   4        1.79       -4.23      2.82 o 
   0   2   4        6.28       -5.41      3.61 o 
   1   2   4      307.08      278.12     22.87 o 
   2   2   4      368.59      302.54     22.44 o 
   3   2   4     1212.45     1300.85     92.15 o 
   4   2   4       15.23        0.14      4.37 o 
   5   2   4       20.09       19.07      5.66 o 
   6   2   4      278.54      298.78     21.81 o 
   7   2   4      600.55      735.73     54.80 o 
   8   2   4      254.75      335.99     28.47 o 
   9   2   4      101.93      118.69     17.26 o 
  10   2   4        3.34      -16.06     10.71 o 
  11   2   4        7.83        9.81     25.79 o 
  12   2   4        4.48      -18.22     18.58 o 
  13   2   4       14.62      -14.60     21.82 o 
 -13   3   4      114.74      155.30     29.93 o 
 -12   3   4        4.15       38.61     28.81 o 
 -11   3   4       11.21       -2.26     17.73 o 
 -10   3   4      166.81      191.25     32.05 o 
  -9   3   4      190.79      242.81     26.14 o 
  -8   3   4        7.75       -4.41      8.38 o 
  -7   3   4        2.68       -5.46      7.19 o 
  -6   3   4      190.85      255.51     33.09 o 
  -5   3   4     2275.68     2254.37    206.79 o 
  -4   3   4       38.03       49.13      8.36 o 
  -3   3   4       19.74       10.42      4.29 o 
  -2   3   4      421.86      401.46     29.51 o 
  -1   3   4      215.47      218.37     18.90 o 
   0   3   4     7622.89     7083.98    554.96 o 
   1   3   4       51.56       48.38      7.45 o 
   2   3   4      427.58      431.16     40.53 o 
   3   3   4      125.96      134.64     13.81 o 
   4   3   4     1628.11     1530.15    108.90 o 
   5   3   4       86.91      112.79     13.95 o 
   6   3   4     1175.93     1178.89     84.56 o 
   7   3   4       74.10       77.82     12.62 o 
   8   3   4       11.82       13.56     10.26 o 
   9   3   4        2.79      -15.64     10.43 o 
  10   3   4      452.14      447.45     41.53 o 
  11   3   4       19.38       -0.78     13.75 o 
  12   3   4        0.03      -26.55     17.70 o 
  13   3   4       21.65       -6.34     25.82 o 
 -12   4   4       52.81       24.61     20.90 o 
 -11   4   4        2.83       -9.22     12.48 o 
 -10   4   4        1.94      -10.26     11.71 o 
  -9   4   4        4.95       -1.74     16.77 o 
  -8   4   4       27.29       21.01     10.56 o 
  -7   4   4       43.16       23.57     10.42 o 
  -6   4   4       40.35       44.76     12.71 o 
  -5   4   4      149.48      165.84     29.28 o 
  -4   4   4     1655.69     1612.16    127.44 o 
  -3   4   4     2067.29     2041.40    144.93 o 
  -2   4   4      575.31      586.12     54.40 o 
  -1   4   4      190.74      192.27     23.59 o 
   0   4   4        0.00       -6.55      4.90 o 
   1   4   4      176.37      212.84     29.03 o 
   2   4   4       68.19       61.35     28.00 o 
   3   4   4      146.27      160.79     16.77 o 
   4   4   4        4.26        5.09      6.76 o 
   5   4   4        4.59       -6.87      6.25 o 
   6   4   4       46.03       43.23     20.86 o 
   7   4   4      529.68      467.29     46.89 o 
   8   4   4     1980.85     1830.71    207.84 o 
   9   4   4      395.11      531.60     67.83 o 
  10   4   4       90.52       94.78     25.65 o 
  11   4   4      158.42      182.71     68.20 o 
  12   4   4        0.47        1.37     34.14 o 
 -11   5   4       40.25       13.76     16.76 o 
 -10   5   4       63.85       96.65     21.99 o 
  -9   5   4       29.60       19.14     13.14 o 
  -8   5   4      115.27      132.38     27.53 o 
  -7   5   4       10.28       34.40     12.82 o 
  -6   5   4       29.24       38.49     12.00 o 
  -5   5   4        0.54       -4.64     10.35 o 
  -4   5   4      139.73      147.06     24.75 o 
  -3   5   4       27.15       41.58     10.51 o 
  -2   5   4       70.03       84.76     11.63 o 
  -1   5   4      586.64      606.64     49.47 o 
   0   5   4        0.65       32.55     22.85 o 
   1   5   4       10.75        5.87      6.76 o 
   2   5   4      417.06      363.10     34.49 o 
   3   5   4       13.74       49.60     24.53 o 
   4   5   4        7.19       20.20     14.91 o 
   5   5   4       28.38       14.03     11.46 o 
   6   5   4       15.91       93.09    125.05 o 
   7   5   4       32.42      147.55    121.02 o 
   8   5   4       28.90       16.19     17.30 o 
   9   5   4       64.07       89.26     24.12 o 
  10   5   4       22.59       45.97     22.84 o 
  11   5   4       42.18       81.20     25.66 o 
 -10   6   4       44.25       33.28     44.80 o 
  -9   6   4        1.67      -13.31     14.61 o 
  -8   6   4       47.13       38.05     20.18 o 
  -7   6   4        3.07        7.63     14.67 o 
  -6   6   4       41.69       56.63     18.24 o 
  -5   6   4      389.60      367.05     66.14 o 
  -4   6   4      766.60      779.05    117.32 o 
  -3   6   4     1051.34     1014.07     93.77 o 
  -2   6   4       35.21       26.35     11.77 o 
   0   6   4        4.04        0.65      9.14 o 
   1   6   4      149.69      164.65     18.71 o 
   2   6   4      322.54      329.77     30.08 o 
   3   6   4       24.14       28.86     10.30 o 
   4   6   4       21.88       57.45     28.13 o 
   5   6   4      145.49      143.74     35.35 o 
   6   6   4       40.57      146.22    138.97 o 
   7   6   4      823.79      669.11     80.70 o 
   8   6   4       49.13       33.74     19.77 o 
   9   6   4        0.57        4.03     21.98 o 
  10   6   4        1.16       29.77     21.55 o 
  -8   7   4       14.49        4.14     16.50 o 
  -7   7   4       25.44       17.22     17.44 o 
  -6   7   4       26.05       13.01     15.88 o 
  -5   7   4       79.51       91.28     24.33 o 
  -4   7   4       30.19       45.67     20.41 o 
  -3   7   4        6.16       81.84     93.65 o 
  -2   7   4      230.68      288.51     33.91 o 
  -1   7   4       29.91       24.12     14.36 o 
   0   7   4      185.60      207.65     26.84 o 
   1   7   4      196.88      282.98     28.89 o 
   2   7   4       26.64       33.85     11.49 o 
   3   7   4       14.52      -11.23     16.97 o 
   4   7   4       22.72       48.40     19.98 o 
   5   7   4       21.26       -5.52     15.24 o 
   6   7   4        1.68       50.37     22.89 o 
   7   7   4       19.41        8.22     17.88 o 
   8   7   4        9.40       30.63     21.55 o 
  -5   8   4      208.27      353.54    117.42 o 
  -4   8   4        2.95       27.98     20.29 o 
  -3   8   4        2.55      -16.15     19.35 o 
  -2   8   4        3.16       -0.94     18.41 o 
  -1   8   4       20.25       16.37     15.59 o 
   0   8   4       10.47       26.56     15.62 o 
   1   8   4        9.18        1.81     18.66 o 
   2   8   4        5.71       -4.96     25.22 o 
   3   8   4        0.03        5.59     16.75 o 
   4   8   4        9.74       -4.28     22.23 o 
   5   8   4       39.70       91.03     25.26 o 
 -14   1   5       35.90      -10.92     27.33 o 
 -13   1   5        0.14      -21.64     28.41 o 
 -12   1   5       18.04       21.11     26.31 o 
 -11   1   5       13.59      -13.76     15.89 o 
 -10   1   5      309.00      387.07     44.28 o 
  -9   1   5      665.41      716.82     59.41 o 
  -8   1   5      683.84      681.74     50.10 o 
  -7   1   5       62.88       83.14      9.76 o 
  -6   1   5      708.73      852.47     55.61 o 
  -5   1   5      259.51      277.93     28.67 o 
  -4   1   5      963.68     1030.68     82.60 o 
  -3   1   5      506.33      478.84     38.59 o 
  -2   1   5    10539.71    10039.27    914.23 o 
  -1   1   5        0.09        0.12      3.69 o 
   1   1   5     6660.95     6033.81    552.93 o 
   2   1   5      871.53      810.84     75.19 o 
   3   1   5       29.27       28.75      6.69 o 
   4   1   5       13.43       10.95      5.36 o 
   5   1   5       20.07       28.57      6.57 o 
   6   1   5      432.22      483.82     36.45 o 
   7   1   5       20.18       14.83      7.22 o 
   8   1   5      222.54      316.42     27.09 o 
   9   1   5       55.78       54.91     11.98 o 
  10   1   5       59.58       71.88     16.89 o 
  11   1   5      367.78      417.37     41.12 o 
  12   1   5      387.12      492.18     48.24 o 
  13   1   5       39.59       -1.78     21.09 o 
  14   1   5       39.53       16.37     23.71 o 
 -13   2   5        7.75      -29.65     47.08 o 
 -12   2   5        0.05       -3.03     21.12 o 
 -11   2   5       38.76       29.75     17.76 o 
 -10   2   5        2.59      -25.83     17.22 o 
  -9   2   5        3.18      -16.83     11.22 o 
  -8   2   5       36.64       19.69     12.69 o 
  -7   2   5     1103.84     1156.78     93.12 o 
  -6   2   5      160.60      229.73     25.35 o 
  -5   2   5       38.52       26.12      7.81 o 
  -4   2   5        5.81       12.64     11.25 o 
  -3   2   5       24.78       15.54      6.02 o 
  -2   2   5      190.07      188.09     14.30 o 
  -1   2   5      185.40      138.84     11.10 o 
   0   2   5    15556.29    14003.32   1094.80 o 
   1   2   5      575.25      528.04     42.62 o 
   2   2   5      164.72      131.75     17.85 o 
   3   2   5     1443.27     1434.64    102.14 o 
   4   2   5        0.31        0.77      4.53 o 
   5   2   5      210.11      223.93     20.10 o 
   6   2   5     1140.70     1084.33     88.15 o 
   7   2   5     2406.96     2626.08    187.58 o 
   8   2   5        9.05       -1.74      8.41 o 
   9   2   5      198.18      208.20     21.17 o 
  10   2   5       27.05        2.15     11.49 o 
  11   2   5      247.71      278.48     33.06 o 
  12   2   5      101.07      112.07     26.62 o 
  13   2   5       12.14      -11.74     21.30 o 
 -13   3   5       47.57       43.05     22.11 o 
 -12   3   5        0.10      -17.60     18.66 o 
 -11   3   5       56.24       72.02     20.53 o 
 -10   3   5        0.02      -18.04     12.03 o 
  -9   3   5        0.01      -12.30      8.20 o 
  -8   3   5       23.47       23.13      9.70 o 
  -7   3   5      138.25      148.92     22.89 o 
  -6   3   5        9.13       18.99      8.69 o 
  -5   3   5       17.09       12.48      7.15 o 
  -4   3   5        7.66        3.05      5.97 o 
  -3   3   5     1998.91     1843.87    129.35 o 
  -2   3   5      338.40      268.46     20.32 o 
  -1   3   5     1707.76     1654.25    117.20 o 
   0   3   5      834.17      872.80     69.50 o 
   1   3   5      381.19      359.03     29.97 o 
   2   3   5     2414.05     2300.96    180.06 o 
   3   3   5     1667.61     1679.74    119.40 o 
   4   3   5        2.09       16.56      7.99 o 
   5   3   5       50.49       48.99      7.73 o 
   6   3   5        1.55        5.70      6.45 o 
   7   3   5      358.34      351.21     31.50 o 
   8   3   5       58.01       53.06     12.75 o 
   9   3   5        2.73      -15.01     10.00 o 
  10   3   5        3.58      -21.17     14.12 o 
  11   3   5       57.12       51.34     18.15 o 
  12   3   5       39.78       21.37     35.20 o 
  13   3   5        7.26       -7.39     36.97 o 
 -12   4   5       14.59        9.75     19.98 o 
 -11   4   5      435.56      440.80     43.34 o 
 -10   4   5       91.84       80.67     26.28 o 
  -9   4   5      191.86      195.98     23.61 o 
  -8   4   5       21.67       11.17      9.98 o 
  -7   4   5       98.97       89.13     21.29 o 
  -6   4   5       58.25       62.30     12.99 o 
  -5   4   5      181.27      187.69     22.43 o 
  -4   4   5        3.93       16.02      6.90 o 
  -3   4   5       18.44       14.59     15.61 o 
  -2   4   5      251.97      316.72     26.59 o 
  -1   4   5       47.84       30.18     13.21 o 
   0   4   5       22.00        9.30      6.51 o 
   1   4   5        5.85        7.04      5.70 o 
   2   4   5       89.00      108.46     12.96 o 
   3   4   5       44.40       56.97     11.13 o 
   4   4   5       88.62       82.02     15.50 o 
   5   4   5       69.26       89.05     39.27 o 
   6   4   5       29.87       68.29     39.12 o 
   7   4   5      137.87      177.91     26.87 o 
   8   4   5      172.60      168.05     35.68 o 
   9   4   5      608.63      610.60     73.96 o 
  10   4   5      115.71       91.54     66.98 o 
  11   4   5       14.60       -0.74     19.34 o 
  12   4   5       81.99      104.70     28.00 o 
 -11   5   5        3.38      -23.51     15.68 o 
 -10   5   5      101.72      104.65     19.38 o 
  -9   5   5       29.59       36.08     14.22 o 
  -8   5   5      388.80      397.22     36.54 o 
  -7   5   5      173.21      187.95     24.82 o 
  -6   5   5      138.74      145.26     24.98 o 
  -5   5   5        6.21        1.38     11.24 o 
  -4   5   5      183.50      232.75     33.17 o 
  -3   5   5       46.50       60.31     20.95 o 
  -2   5   5      143.11      166.95     26.06 o 
  -1   5   5      163.52      211.76     41.25 o 
   0   5   5      443.10      379.26     32.56 o 
   1   5   5       20.64       19.70      8.08 o 
   2   5   5        2.05       -0.17      6.82 o 
   3   5   5      343.15      339.20     29.41 o 
   4   5   5      153.67      198.64     23.72 o 
   5   5   5       26.89       50.54     14.30 o 
   6   5   5      594.61      523.66     52.36 o 
   7   5   5      792.55      684.07     81.85 o 
   8   5   5        0.47      -12.33     17.71 o 
   9   5   5        0.32        5.35     18.67 o 
  10   5   5       29.61       39.20     21.60 o 
  11   5   5      154.91      133.23     31.40 o 
 -10   6   5        2.32      -19.65     18.05 o 
  -9   6   5        0.00       37.59     19.64 o 
  -8   6   5       53.29       26.07     25.55 o 
  -7   6   5      105.82      112.52     23.97 o 
  -6   6   5      111.30      128.85     44.16 o 
  -5   6   5      219.11      264.47     40.77 o 
  -4   6   5      276.68      387.20     61.56 o 
  -3   6   5       42.07       43.40     18.00 o 
  -2   6   5       66.49      113.60     30.55 o 
  -1   6   5      583.01      599.90     57.71 o 
   0   6   5        9.42        3.16     10.50 o 
   1   6   5       49.74       76.56     13.11 o 
   3   6   5       24.00       22.36     11.68 o 
   4   6   5      132.21      184.39     24.28 o 
   5   6   5       30.37       48.84     17.17 o 
   6   6   5      468.49      515.36     63.93 o 
   7   6   5      166.69      311.32     63.71 o 
   8   6   5        4.36       -4.75     16.40 o 
   9   6   5       65.83       75.76     24.87 o 
  10   6   5        0.03      -17.08     24.82 o 
  -8   7   5        1.69       -5.08     17.42 o 
  -7   7   5        5.40       12.66     15.67 o 
  -6   7   5       41.78       48.85     33.30 o 
  -5   7   5       47.77       44.81     17.85 o 
  -4   7   5       73.30      114.30     25.63 o 
  -3   7   5      315.92      380.41     50.63 o 
  -2   7   5       64.53       59.16     15.94 o 
  -1   7   5        2.66        9.27     11.74 o 
   0   7   5        0.38       -0.95     12.88 o 
   1   7   5       93.10       90.19     18.30 o 
   2   7   5       20.34       46.31     12.27 o 
   3   7   5        1.18        1.63     12.15 o 
   4   7   5       76.73       45.31     18.16 o 
   5   7   5        1.70        8.50     16.47 o 
   6   7   5      137.93      129.35     41.25 o 
   7   7   5        0.96        7.26     19.40 o 
   8   7   5        0.15      -28.18     20.16 o 
  -5   8   5      487.59      467.72     60.24 o 
  -4   8   5       46.32       42.47     21.63 o 
  -3   8   5        2.57        0.20     18.09 o 
  -2   8   5        3.31      -16.08     15.75 o 
  -1   8   5        5.76        2.40     14.81 o 
   0   8   5        7.76        9.23     15.66 o 
   1   8   5        7.15        3.86     15.31 o 
   2   8   5       28.79       30.69     26.74 o 
   3   8   5       57.37      111.07     39.66 o 
   4   8   5        0.46       15.57     18.53 o 
   5   8   5      335.67      375.48     54.23 o 
 -14   0   6       42.33       15.95     43.00 o 
 -13   0   6      162.68      161.71     53.08 o 
 -12   0   6       13.59      -23.40     33.53 o 
 -11   0   6      111.51      160.55     47.71 o 
 -10   0   6       50.82       87.67     34.34 o 
  -9   0   6      732.53      876.16    102.78 o 
  -8   0   6      487.20      605.65     57.19 o 
  -7   0   6     1112.67     1167.23    108.08 o 
  -6   0   6     3618.15     4593.97    419.42 o 
  -5   0   6     2120.82     2336.21    213.39 o 
  -4   0   6      711.55      719.66     81.05 o 
  -3   0   6     6153.54     6627.10    734.46 o 
  -2   0   6       58.59       53.38     12.31 o 
   0   0   6     5801.38     4051.06    659.77 o 
   1   0   6     3664.64     2746.51    448.58 o 
   2   0   6      801.15      797.07    132.09 o 
   3   0   6     1042.21     1254.61    206.74 o 
   4   0   6     2974.53     3531.63    576.96 o 
   5   0   6     8001.76     9973.59   1140.28 o 
   6   0   6     1747.73     2160.09    248.54 o 
   7   0   6      609.55      595.36     71.03 o 
   8   0   6       48.98       47.19     16.76 o 
   9   0   6       44.76       37.50     18.57 o 
  10   0   6        8.01       -6.28     17.28 o 
  11   0   6      580.80      627.80     78.64 o 
  12   0   6        9.87       -7.38     22.74 o 
  13   0   6      453.25      490.93     70.84 o 
  14   0   6       66.47      -12.86     38.24 o 
 -14   1   6        1.30       -4.58     40.01 o 
 -13   1   6        1.06      -16.49     22.95 o 
 -12   1   6       54.98       36.54     26.46 o 
 -11   1   6       68.87       45.65     22.70 o 
 -10   1   6       10.24        6.88     13.53 o 
  -9   1   6      194.01      284.08     51.40 o 
  -8   1   6      177.54      253.47     24.57 o 
  -7   1   6       18.71       24.63      6.20 o 
  -6   1   6      160.68      180.97     16.25 o 
  -5   1   6      471.47      575.43     41.53 o 
  -4   1   6     4091.16     4323.65    479.85 o 
  -3   1   6     2340.73     2202.75    175.46 o 
  -2   1   6      319.21      255.04     24.34 o 
  -1   1   6     5129.28     4609.63    420.82 o 
   0   1   6     3215.76     2826.76    258.48 o 
   1   1   6     1187.94     1149.95    106.69 o 
   2   1   6      323.18      327.41     31.54 o 
   3   1   6     2135.14     2021.20    185.92 o 
   4   1   6      199.97      206.80     19.34 o 
   5   1   6     2466.41     2526.30    201.41 o 
   6   1   6        4.20        1.56      6.97 o 
   7   1   6      439.92      475.01     36.06 o 
   8   1   6      221.80      296.23     25.77 o 
   9   1   6      183.83      178.55     20.56 o 
  10   1   6        6.00       -2.48     12.04 o 
  11   1   6       78.92       90.53     19.74 o 
  12   1   6      122.89      128.91     24.16 o 
  13   1   6       90.37       97.88     26.54 o 
 -13   2   6       30.97       44.47     27.08 o 
 -12   2   6        1.06       -4.82     17.66 o 
 -11   2   6        8.89      -22.73     15.15 o 
 -10   2   6        2.43      -17.53     11.69 o 
  -9   2   6      192.73      175.54     22.25 o 
  -8   2   6        2.08      -11.20      7.47 o 
  -7   2   6      280.88      296.19     27.68 o 
  -6   2   6     2349.27     2569.71    234.44 o 
  -5   2   6      533.52      581.97     55.21 o 
  -4   2   6      164.58      174.14     19.40 o 
  -3   2   6       64.33       73.19     10.49 o 
  -2   2   6       36.99       41.20      5.55 o 
  -1   2   6        0.97       -1.05      2.89 o 
   0   2   6     1674.24     1437.36    113.54 o 
   1   2   6     3493.44     3155.86    247.23 o 
   2   2   6      283.33      267.83     22.90 o 
   3   2   6     1552.44     1570.85    124.36 o 
   4   2   6      268.72      291.03     22.22 o 
   5   2   6      895.47      927.41     75.37 o 
   6   2   6      211.50      272.16     25.44 o 
   7   2   6        2.99      -12.73      8.49 o 
   8   2   6      125.36      138.26     19.34 o 
   9   2   6        0.43      -14.30      9.53 o 
  10   2   6        7.06       -1.02     11.16 o 
  11   2   6      100.18      101.69     20.75 o 
  12   2   6        0.25      -15.25     17.86 o 
  13   2   6       12.59      -27.97     21.94 o 
 -13   3   6       25.13        9.19     21.30 o 
 -12   3   6       13.78       -5.01     18.24 o 
 -11   3   6      119.57      121.55     35.79 o 
 -10   3   6       82.63       71.76     15.14 o 
  -9   3   6        4.65      -14.88      9.92 o 
  -8   3   6      117.38       91.57     14.42 o 
  -7   3   6        1.48      -11.29      7.52 o 
  -6   3   6      196.49      204.49     23.77 o 
  -5   3   6       42.08       26.22      8.44 o 
  -4   3   6      149.07      165.33     20.66 o 
  -3   3   6     2877.58     2790.73    218.57 o 
  -2   3   6       78.68       97.10      9.36 o 
  -1   3   6        0.67        1.10      4.27 o 
   0   3   6      349.90      296.64     25.24 o 
   1   3   6      277.89      242.88     21.01 o 
   2   3   6       68.88       54.11     15.27 o 
   3   3   6      537.03      491.73     40.62 o 
   4   3   6      957.79      844.73     60.70 o 
   5   3   6       10.58       23.53      9.47 o 
   6   3   6      132.24      181.28     17.02 o 
   7   3   6      356.12      336.57     31.05 o 
   8   3   6       81.58       88.31     15.31 o 
   9   3   6       40.44       19.73     13.17 o 
  10   3   6        2.13       -4.61     13.28 o 
  11   3   6       86.29      124.52     27.70 o 
  12   3   6        2.17      -44.82     29.88 o 
  13   3   6       50.78       45.33     40.16 o 
 -12   4   6       21.90       14.39     21.25 o 
 -11   4   6        0.04       -3.63     18.86 o 
 -10   4   6        5.93        3.33     12.10 o 
  -9   4   6        1.15       -3.85     11.75 o 
  -8   4   6        0.11      -13.72      9.15 o 
  -7   4   6        7.60       -8.49      9.56 o 
  -6   4   6       94.39       94.50     15.96 o 
  -5   4   6       66.25       55.10     12.31 o 
  -4   4   6      738.27      704.23     56.95 o 
  -3   4   6        1.11       -6.74      8.55 o 
  -2   4   6     1413.73     1355.91    107.79 o 
  -1   4   6      298.66      249.54     22.49 o 
   0   4   6        9.71       -0.55      5.44 o 
   1   4   6      156.59      177.04     17.93 o 
   2   4   6        1.79        4.63      6.26 o 
   3   4   6       56.85      112.99     25.20 o 
   4   4   6       56.20       79.15     12.01 o 
   5   4   6      579.45      539.64     55.27 o 
   6   4   6      554.51      481.03     54.48 o 
   7   4   6       47.76       26.01     12.99 o 
   8   4   6        4.22      -14.19     13.79 o 
   9   4   6      133.47      142.79     43.10 o 
  10   4   6      117.60      177.18     34.46 o 
  11   4   6       15.71       15.76     20.25 o 
  12   4   6       26.45       15.70     22.14 o 
 -11   5   6        0.27      -19.28     14.84 o 
 -10   5   6       95.47      101.44     19.41 o 
  -9   5   6       10.24       11.91     14.18 o 
  -8   5   6       45.52       61.36     26.01 o 
  -7   5   6        3.61       14.58     12.19 o 
  -6   5   6       97.22       98.69     19.94 o 
  -5   5   6        6.19       -1.57     11.58 o 
  -4   5   6      149.38      185.67     38.90 o 
  -3   5   6      201.57      222.56     25.81 o 
  -2   5   6      166.98      212.14     24.65 o 
  -1   5   6       38.29       71.49     11.18 o 
   0   5   6       18.07       37.56     11.11 o 
   1   5   6        0.05       -8.42      6.98 o 
   2   5   6       18.18        9.97      8.33 o 
   3   5   6       46.17      116.63     30.35 o 
   4   5   6      143.06      187.38     20.90 o 
   5   5   6        0.12       12.02     25.91 o 
   6   5   6        5.49        6.96     13.13 o 
   7   5   6       97.87      179.79     48.11 o 
   8   5   6        5.16        7.75     32.54 o 
   9   5   6       10.44       27.84     20.71 o 
  10   5   6       64.12       58.77     39.96 o 
  11   5   6       28.54       21.57     20.66 o 
 -10   6   6        0.88      -32.14     26.18 o 
  -9   6   6       58.22       84.02     23.56 o 
  -8   6   6        0.06       16.84     15.88 o 
  -7   6   6       31.12       30.72     19.30 o 
  -6   6   6       30.02       53.61     17.64 o 
  -5   6   6      415.42      400.93     66.65 o 
  -4   6   6       35.98       80.96     20.49 o 
  -3   6   6        6.45       40.81     25.06 o 
  -2   6   6      336.33      452.29     44.85 o 
  -1   6   6      219.81      228.47     28.76 o 
   0   6   6       59.38       47.23     13.46 o 
   1   6   6        3.06      -11.87      7.91 o 
   2   6   6      148.72      184.35     20.60 o 
   3   6   6       10.19       12.56      9.95 o 
   4   6   6      162.11      221.68     35.82 o 
   5   6   6      149.98      178.80     26.59 o 
   6   6   6       11.72       37.31     18.59 o 
   7   6   6      101.11      114.84     26.83 o 
   8   6   6       13.36       -5.09     19.47 o 
   9   6   6        0.83      -16.71     19.92 o 
  -8   7   6        4.30       -4.53     17.33 o 
  -7   7   6        3.64      -12.25     15.67 o 
  -6   7   6      131.16      138.48     27.89 o 
  -5   7   6       21.77      116.36     50.77 o 
  -4   7   6       88.88       67.32     26.94 o 
  -3   7   6      191.79      216.72     35.02 o 
  -2   7   6        0.51       16.82     13.04 o 
  -1   7   6       53.23       39.02     14.76 o 
   0   7   6        6.94       -8.93     12.28 o 
   1   7   6       20.17       24.21     13.59 o 
   2   7   6      177.10      180.83     21.57 o 
   3   7   6       20.20       16.05     12.58 o 
   4   7   6       54.02       37.82     40.26 o 
   5   7   6        7.56        2.40     16.86 o 
   6   7   6       16.99       34.25     32.39 o 
   7   7   6       19.52      -13.42     22.97 o 
   8   7   6       25.01       28.58     42.52 o 
  -5   8   6        7.78       36.73     19.81 o 
  -4   8   6       90.93      102.77     27.00 o 
  -3   8   6        2.34       22.54     19.77 o 
  -2   8   6        0.43      -20.18     15.93 o 
  -1   8   6        1.15      -19.22     14.12 o 
   0   8   6        0.04      -17.15     14.99 o 
   1   8   6        0.04       -3.17     15.19 o 
   2   8   6       13.67       11.90     25.12 o 
   3   8   6        0.14       -2.79     27.45 o 
   4   8   6        5.23       35.95     20.74 o 
 -13   1   7        6.40      -29.43     26.41 o 
 -12   1   7      122.35      138.70     43.86 o 
 -11   1   7       21.74        0.34     21.49 o 
 -10   1   7     1348.80     1488.91    141.59 o 
  -9   1   7      347.02      373.56     39.11 o 
  -8   1   7      561.45      587.67     48.97 o 
  -7   1   7      300.92      301.77     23.54 o 
  -6   1   7       11.53       13.67      4.74 o 
  -5   1   7     2887.06     3076.12    217.23 o 
  -4   1   7     1716.74     1799.61    143.81 o 
  -3   1   7       53.25       43.81      6.70 o 
  -2   1   7       60.28       55.23     16.58 o 
  -1   1   7     3320.96     3044.64    294.26 o 
   0   1   7     4875.08     4223.21    483.92 o 
   1   1   7      532.14      452.50     54.00 o 
   2   1   7      220.05      173.67     19.47 o 
   3   1   7     1055.40      956.26     89.40 o 
   4   1   7        1.05       -3.25      6.91 o 
   5   1   7      783.64      776.60     73.13 o 
   6   1   7      509.08      501.41     41.95 o 
   7   1   7       99.41      105.44     14.10 o 
   8   1   7      132.14      129.30     15.26 o 
   9   1   7      173.14      224.10     22.39 o 
  10   1   7      311.66      401.87     40.72 o 
  11   1   7      505.25      514.43     46.81 o 
  12   1   7       71.03       93.92     23.68 o 
  13   1   7       72.37       70.44     21.53 o 
 -13   2   7       16.14        8.71     26.80 o 
 -12   2   7       98.41       83.53     31.78 o 
 -11   2   7      106.66       96.47     22.13 o 
 -10   2   7       14.65      -13.89     16.80 o 
  -9   2   7       48.89       28.24     11.07 o 
  -8   2   7       45.00       29.13      9.66 o 
  -7   2   7      634.22      676.78     55.83 o 
  -6   2   7      142.10      138.06     15.53 o 
  -5   2   7      108.58      106.22     14.21 o 
  -4   2   7      119.24      112.33     14.36 o 
  -3   2   7     1891.69     1774.18    163.16 o 
  -2   2   7       23.08       20.79      4.67 o 
  -1   2   7      848.38      760.45     60.76 o 
   0   2   7       30.32       14.10      8.26 o 
   1   2   7       56.12       76.83     14.82 o 
   2   2   7      618.37      648.87     52.33 o 
   3   2   7      620.77      608.38     49.28 o 
   4   2   7     2861.66     3124.90    286.78 o 
   5   2   7       24.61       15.91      7.13 o 
   6   2   7      282.81      300.57     27.36 o 
   7   2   7      167.28      151.84     28.17 o 
   8   2   7        0.00       -3.82      9.78 o 
   9   2   7      148.94      135.94     19.16 o 
  10   2   7       86.67       91.71     17.46 o 
  11   2   7       15.33        1.90     17.74 o 
  12   2   7        0.23      -32.91     21.94 o 
  13   2   7        0.08        3.88     30.97 o 
 -13   3   7        2.54      -29.21     19.47 o 
 -12   3   7        2.53        3.91     18.51 o 
 -11   3   7       21.56        2.38     15.60 o 
 -10   3   7        0.56      -17.81     11.87 o 
  -9   3   7       96.42       79.38     14.76 o 
  -8   3   7       18.00       -0.19      9.12 o 
  -7   3   7       17.06        7.75      8.72 o 
  -6   3   7      367.11      350.67     35.29 o 
  -5   3   7        1.12       -1.33      6.65 o 
  -4   3   7     1734.25     1638.97    149.61 o 
  -3   3   7       14.45       10.42     12.97 o 
  -2   3   7       65.56       79.05      8.52 o 
  -1   3   7      264.04      219.12     17.25 o 
   0   3   7     2555.35     2273.57    179.21 o 
   1   3   7     2406.27     2430.33    191.63 o 
   2   3   7     2448.88     2433.47    191.55 o 
   3   3   7      247.24      259.27     23.49 o 
   4   3   7       63.14       54.58     11.96 o 
   5   3   7      484.61      402.00     30.19 o 
   6   3   7        2.64        1.14      6.71 o 
   7   3   7      317.47      338.54     32.68 o 
   8   3   7        3.28       -7.72     10.21 o 
   9   3   7       23.65        3.10     12.38 o 
  10   3   7       27.73       47.88     17.00 o 
  11   3   7       68.19       44.92     21.81 o 
  12   3   7        1.17        3.85     30.69 o 
 -12   4   7        4.25      -17.01     20.32 o 
 -11   4   7        0.17       -0.79     14.30 o 
 -10   4   7       97.40       66.66     16.38 o 
  -9   4   7      143.85      160.96     33.19 o 
  -8   4   7      245.58      249.21     26.51 o 
  -7   4   7      160.81      153.43     40.38 o 
  -6   4   7       71.15       69.35     15.42 o 
  -5   4   7       59.96       39.68     16.25 o 
  -4   4   7        1.98       -1.71      7.08 o 
  -3   4   7        0.87        0.63      6.59 o 
  -2   4   7        0.16       -3.77     12.46 o 
  -1   4   7       11.38        4.78      5.79 o 
   0   4   7        0.07       -7.88      5.25 o 
   1   4   7      571.86      575.26     47.27 o 
   2   4   7      225.47      243.18     22.71 o 
   3   4   7      578.32      653.68     53.73 o 
   4   4   7      248.17      312.55     27.57 o 
   5   4   7       31.94       40.79      9.86 o 
   6   4   7       37.79       40.64     18.14 o 
   7   4   7      138.03      161.29     24.02 o 
   8   4   7       49.14       57.62     17.17 o 
   9   4   7       36.81       10.54     21.52 o 
  10   4   7      202.18      186.08     87.72 o 
  11   4   7       38.62       28.89     21.25 o 
  12   4   7       13.47        4.52     41.38 o 
 -11   5   7      271.44      233.61     33.19 o 
 -10   5   7       21.85       14.06     15.33 o 
  -9   5   7       25.73        9.71     14.09 o 
  -8   5   7       18.64        7.11     12.82 o 
  -7   5   7      286.97      235.70    109.57 o 
  -6   5   7      166.37      157.91     45.46 o 
  -5   5   7        5.88      -12.50     21.75 o 
  -4   5   7      794.76      701.59     81.88 o 
  -3   5   7      129.15      130.47     18.83 o 
  -2   5   7       58.66       68.14     13.22 o 
  -1   5   7      286.56      274.26     28.23 o 
   0   5   7      341.44      328.74     28.71 o 
   1   5   7       50.26       62.21     11.23 o 
   2   5   7      113.80      145.17     16.91 o 
   3   5   7      418.60      378.15     33.44 o 
   4   5   7      113.12      121.67     22.19 o 
   5   5   7      824.43      804.28     78.26 o 
   6   5   7       22.43        1.10     14.28 o 
   7   5   7      299.96      340.32     40.66 o 
   8   5   7       81.22       60.41     31.81 o 
   9   5   7      120.65      126.50     28.03 o 
  10   5   7       90.98       86.67     38.52 o 
  11   5   7       94.39       89.15     40.75 o 
  -9   6   7      150.97       92.83     24.20 o 
  -8   6   7       71.41       45.34     28.01 o 
  -7   6   7        0.81       12.41     16.56 o 
  -6   6   7      111.11      109.30     23.17 o 
  -5   6   7       10.05       10.91     14.35 o 
  -4   6   7       53.27       97.51     22.47 o 
  -3   6   7      211.80      256.07     40.14 o 
  -2   6   7      292.88      325.82     36.67 o 
  -1   6   7       57.12       65.08     15.24 o 
   0   6   7       85.90       94.78     21.97 o 
   1   6   7        0.33       23.00     17.21 o 
   2   6   7      242.10      293.42     28.94 o 
   3   6   7        0.15        6.76      9.36 o 
   4   6   7       29.64      106.68     28.08 o 
   5   6   7       48.36       68.52     18.24 o 
   6   6   7       18.45       14.79     17.42 o 
   7   6   7        3.56        7.10     16.50 o 
   8   6   7        0.43       -3.99     18.23 o 
   9   6   7       20.84       -5.42     21.46 o 
  -7   7   7       14.54        8.40     18.02 o 
  -6   7   7       22.89       58.69     20.67 o 
  -5   7   7      660.88      527.21     65.16 o 
  -4   7   7        0.23        6.55     30.13 o 
  -3   7   7       37.92       26.28     17.78 o 
  -2   7   7       43.14       17.35     14.25 o 
  -1   7   7       11.30       11.85     24.83 o 
   0   7   7        2.34       10.56     17.88 o 
   1   7   7       26.10       16.53     13.48 o 
   2   7   7       58.27       54.20     15.75 o 
   3   7   7        0.58       -2.79     11.63 o 
   4   7   7        8.40       -0.97     16.11 o 
   5   7   7       12.24        8.18     27.80 o 
   6   7   7       32.87       17.84     24.97 o 
   7   7   7       29.64       11.82     18.92 o 
  -4   8   7       16.84       34.50     21.03 o 
  -3   8   7        3.32      -26.82     17.88 o 
  -2   8   7        0.53      -24.00     17.19 o 
  -1   8   7       14.64       11.66     20.94 o 
   0   8   7        1.68       -4.11     15.77 o 
   1   8   7        2.69      -12.08     14.78 o 
   2   8   7        5.46      -11.42     17.98 o 
   3   8   7       47.12       72.58     34.14 o 
   4   8   7       15.23       27.80     30.44 o 
 -13   0   8      117.29       53.99     37.93 o 
 -12   0   8      149.64      174.27     51.96 o 
 -11   0   8       31.56       31.40     31.50 o 
 -10   0   8       73.38       72.22     35.20 o 
  -9   0   8     2052.63     2185.80    357.31 o 
  -8   0   8     1255.69     1369.23    159.44 o 
  -7   0   8     3650.36     4199.37    383.11 o 
  -6   0   8      594.77      559.11     52.96 o 
  -5   0   8     1439.32     1666.14    186.07 o 
  -4   0   8     8328.62     9191.94   1019.06 o 
  -3   0   8     1020.74     1036.86    116.45 o 
  -2   0   8       45.85       31.35     10.53 o 
  -1   0   8     3513.22     3080.32    502.67 o 
   0   0   8     3791.21     3408.96    556.10 o 
   1   0   8      215.16      190.73     34.44 o 
   2   0   8      751.68      744.86    124.19 o 
   3   0   8      891.22      729.41    122.06 o 
   4   0   8       97.28       88.18     23.45 o 
   5   0   8     1674.23     1440.18    238.14 o 
   6   0   8       28.90        7.19     13.27 o 
   7   0   8      509.88      366.58     65.23 o 
   8   0   8      450.53      408.02     51.01 o 
   9   0   8        8.84      -15.20     13.52 o 
  10   0   8       11.08      -20.80     16.53 o 
  11   0   8      101.38      116.70     30.10 o 
  12   0   8      284.13      305.13     55.69 o 
  13   0   8       33.21        8.91     54.44 o 
 -13   1   8       23.25      -23.00     25.90 o 
 -12   1   8      206.14      156.95     37.02 o 
 -11   1   8        7.37      -13.87     20.06 o 
 -10   1   8        6.22       -5.31     13.53 o 
  -9   1   8       66.39       67.37     15.40 o 
  -8   1   8       12.40        7.87      9.00 o 
  -7   1   8      764.23      837.08     68.31 o 
  -6   1   8      168.47      176.75     15.01 o 
  -5   1   8      719.69      722.78     52.10 o 
  -4   1   8        1.64        0.20      5.21 o 
  -3   1   8      272.42      224.36     22.15 o 
  -2   1   8      317.42      290.36     28.38 o 
  -1   1   8       58.52       77.84     12.43 o 
   0   1   8     3538.14     3407.66    450.37 o 
   1   1   8      236.27      231.71     29.27 o 
   2   1   8       64.00       66.50     12.36 o 
   3   1   8      747.98      660.01     78.57 o 
   4   1   8      124.10      117.49     15.84 o 
   5   1   8      272.33      254.45     26.47 o 
   6   1   8      482.48      509.05     49.49 o 
   7   1   8      125.80      135.46     16.37 o 
   8   1   8        6.84        2.88      9.25 o 
   9   1   8      241.22      253.55     27.02 o 
  10   1   8       24.65        6.35     13.76 o 
  11   1   8       59.72       99.21     21.86 o 
  12   1   8       16.80       14.94     19.22 o 
  13   1   8       64.03       27.37     22.23 o 
 -13   2   8        1.04      -21.76     28.11 o 
 -12   2   8        4.07      -10.03     24.94 o 
 -11   2   8       41.29        4.30     15.95 o 
 -10   2   8       14.27       -9.84     13.34 o 
  -9   2   8        9.57      -10.27      9.15 o 
  -8   2   8      118.55      125.04     16.03 o 
  -7   2   8       54.39       31.61     10.78 o 
  -6   2   8      319.15      293.27     25.01 o 
  -5   2   8       62.08       43.82      9.61 o 
  -4   2   8       31.05       32.08     12.34 o 
  -3   2   8       31.23       32.58      5.67 o 
  -2   2   8        6.54        5.15      5.89 o 
  -1   2   8     1676.96     1702.85    157.19 o 
   0   2   8        6.44       -1.22      4.37 o 
   1   2   8      488.54      485.65     40.04 o 
   2   2   8     1068.68     1150.04     91.45 o 
   3   2   8      102.30       85.14     11.14 o 
   4   2   8     1198.67     1199.16    111.65 o 
   5   2   8        2.29        1.49      7.68 o 
   6   2   8       31.97       16.76      8.21 o 
   7   2   8        1.19       -9.41      8.11 o 
   8   2   8      287.13      312.16     31.00 o 
   9   2   8        2.83      -12.27     10.31 o 
  10   2   8      155.01      106.60     22.22 o 
  11   2   8       95.12       95.64     23.14 o 
  12   2   8        3.92        8.01     18.68 o 
  13   2   8       27.60      -18.74     25.69 o 
 -12   3   8      113.38      109.96     24.99 o 
 -11   3   8        0.22        5.31     17.69 o 
 -10   3   8       85.95       63.09     15.75 o 
  -9   3   8       60.34       58.54     14.02 o 
  -8   3   8        1.65      -12.03      8.02 o 
  -7   3   8       10.26       15.97     10.15 o 
  -6   3   8     1056.19      976.30     91.04 o 
  -5   3   8      125.55      153.23     30.14 o 
  -4   3   8        1.09        0.34      6.79 o 
  -3   3   8      201.72      196.11     21.67 o 
  -2   3   8      149.02      142.62     15.88 o 
  -1   3   8      136.80      140.86     12.22 o 
   0   3   8        3.68        7.47      5.35 o 
   1   3   8      516.15      535.81     43.77 o 
   2   3   8      181.40      241.65     31.25 o 
   3   3   8       68.79       68.38     13.77 o 
   4   3   8      124.02      121.40     15.64 o 
   5   3   8      236.98      230.76     23.10 o 
   6   3   8        3.44       -6.44      6.83 o 
   7   3   8      123.32      111.92     16.14 o 
   8   3   8        1.24      -18.19     12.13 o 
   9   3   8       22.27        4.99     14.62 o 
  10   3   8       81.92       46.08     23.49 o 
  11   3   8        0.01        2.04     19.54 o 
  12   3   8      203.95      214.99     58.95 o 
 -12   4   8        5.57       31.95     22.30 o 
 -11   4   8       11.80       -0.17     14.39 o 
 -10   4   8        1.53      -15.97     11.63 o 
  -9   4   8        9.21        5.38     12.04 o 
  -8   4   8       16.71       -2.58     10.92 o 
  -7   4   8        6.16      -13.24     10.07 o 
  -6   4   8       61.95       86.31     19.83 o 
  -5   4   8        3.19        4.37      9.33 o 
  -4   4   8        0.44       -9.59      7.68 o 
  -3   4   8      676.80      670.21     62.57 o 
  -2   4   8        4.97      -10.50      7.00 o 
  -1   4   8      306.39      274.66     23.90 o 
   0   4   8       18.39        6.76      6.81 o 
   1   4   8      158.92      192.93     21.70 o 
   2   4   8      283.22      346.56     34.68 o 
   3   4   8      349.30      350.43     35.81 o 
   4   4   8      306.85      331.34     29.37 o 
   5   4   8      190.28      189.74     21.13 o 
   6   4   8       24.82       15.21     12.17 o 
   7   4   8        4.99       13.15     13.85 o 
   8   4   8      186.63      168.70     26.06 o 
   9   4   8        5.58        5.04     26.97 o 
  10   4   8       17.16       10.40     19.84 o 
  11   4   8       67.41       17.95     29.22 o 
  12   4   8       98.78       62.61     21.24 o 
 -11   5   8        5.21       21.62     18.63 o 
 -10   5   8        1.45        3.43     15.03 o 
  -9   5   8       30.22       36.92     16.69 o 
  -8   5   8       54.30       37.13     25.78 o 
  -7   5   8       35.69       41.57     15.95 o 
  -6   5   8       12.87        0.38     11.94 o 
  -5   5   8       47.08       15.09     13.22 o 
  -4   5   8        6.84       -6.52      9.66 o 
  -3   5   8      105.00      112.51     17.58 o 
  -2   5   8      180.25      185.17     22.71 o 
  -1   5   8        9.63       10.98      9.96 o 
   0   5   8       74.07      113.74     14.24 o 
   1   5   8       28.51       24.44      9.03 o 
   2   5   8        0.13       -0.86      7.65 o 
   3   5   8        5.51        3.53      8.34 o 
   4   5   8       87.14       95.16     14.90 o 
   5   5   8        0.18      -11.24     18.50 o 
   6   5   8       17.01       26.54     25.79 o 
   7   5   8       34.06       26.16     16.24 o 
   8   5   8       87.97       80.48     25.24 o 
   9   5   8       18.57       17.11     18.52 o 
  10   5   8       21.62       30.51     21.16 o 
  -9   6   8       36.34       25.67     32.31 o 
  -8   6   8       22.36       48.78     24.54 o 
  -7   6   8        1.37        5.76     13.95 o 
  -6   6   8       62.16       52.51     19.39 o 
  -5   6   8       11.61       21.86     14.61 o 
  -4   6   8      225.12      214.74     33.25 o 
  -3   6   8      491.24      430.23     53.32 o 
  -2   6   8        0.14       -1.61     11.54 o 
  -1   6   8      166.67      191.91     25.39 o 
   0   6   8       95.92      107.70     18.30 o 
   1   6   8      301.30      314.12     35.11 o 
   2   6   8        0.67       11.47      9.64 o 
   3   6   8       28.67       25.41     10.96 o 
   4   6   8      343.31      407.74     53.85 o 
   5   6   8      147.35      172.74     28.82 o 
   6   6   8       11.03       -6.06     15.11 o 
   7   6   8        3.66      -21.70     16.83 o 
   8   6   8       34.26       39.21     26.82 o 
   9   6   8        0.01      -27.66     18.44 o 
  -7   7   8        5.59       28.61     19.37 o 
  -6   7   8      114.45      122.74     26.27 o 
  -5   7   8        0.07       27.61     30.97 o 
  -4   7   8        1.50       -5.03     16.42 o 
  -3   7   8       14.25      -14.59     14.77 o 
  -2   7   8        0.98       -4.69     16.98 o 
  -1   7   8      102.34       86.98     26.22 o 
   0   7   8      209.88      213.55     28.20 o 
   1   7   8        0.86        6.14     12.74 o 
   2   7   8       17.13       34.16     14.45 o 
   3   7   8        0.59       -8.56     11.80 o 
   4   7   8        1.32      -16.01     14.23 o 
   5   7   8       21.53        0.77     18.57 o 
   6   7   8        3.43      -12.42     17.10 o 
   7   7   8        2.40      -12.38     19.49 o 
  -4   8   8       14.67        3.08     28.94 o 
  -3   8   8       23.14      -13.18     18.91 o 
  -2   8   8       15.02        2.47     18.72 o 
  -1   8   8        6.09       -9.44     18.88 o 
   0   8   8       41.04       23.26     16.32 o 
   1   8   8        3.09       -0.63     16.47 o 
   2   8   8        5.95        0.45     19.71 o 
   3   8   8        2.72        0.76     24.31 o 
   4   8   8       33.48       65.08     32.87 o 
 -13   1   9      200.33      192.32     59.69 o 
 -12   1   9       64.54       51.50     26.90 o 
 -11   1   9       41.30       24.97     22.39 o 
 -10   1   9      138.43      143.21     30.64 o 
  -9   1   9      606.90      636.16     63.07 o 
  -8   1   9      237.75      266.88     25.55 o 
  -7   1   9      343.58      351.92     30.35 o 
  -6   1   9       49.38       43.95      6.85 o 
  -5   1   9      643.07      661.48     47.63 o 
  -4   1   9       75.72       61.41     12.23 o 
  -3   1   9      220.00      225.12     22.64 o 
  -2   1   9      124.61      115.33     17.87 o 
  -1   1   9     1773.31     1818.09    165.96 o 
   0   1   9       34.41       28.19     14.26 o 
   1   1   9     1789.61     1705.32    197.52 o 
   2   1   9      162.90      163.11     23.88 o 
   3   1   9       39.43       49.84     11.99 o 
   4   1   9     1250.92     1190.25    139.16 o 
   5   1   9      391.53      379.13     47.29 o 
   6   1   9       13.57        1.60      9.72 o 
   7   1   9        0.00       -7.64     11.12 o 
   8   1   9      344.41      311.73     48.90 o 
   9   1   9       60.62       34.45     14.39 o 
  10   1   9       42.62       14.09     15.15 o 
  11   1   9      417.50      453.83     48.62 o 
  12   1   9        6.60       -7.50     18.79 o 
  13   1   9       17.96        4.48     21.67 o 
 -13   2   9       14.05       22.77     30.93 o 
 -12   2   9      139.77      172.85     37.67 o 
 -11   2   9        0.08       13.25     16.78 o 
 -10   2   9       12.32      -19.51     13.01 o 
  -9   2   9      447.41      440.12     39.17 o 
  -8   2   9      206.32      230.63     35.58 o 
  -7   2   9        2.00       -9.72      8.08 o 
  -6   2   9      181.21      201.35     26.81 o 
  -5   2   9      710.63      732.23     68.87 o 
  -4   2   9        0.52       -8.24      5.50 o 
  -3   2   9      366.06      320.04     26.72 o 
  -2   2   9       47.84       41.47     11.21 o 
  -1   2   9       65.60       75.80     16.42 o 
   0   2   9      210.10      216.47     23.82 o 
   1   2   9     2504.31     2476.70    193.25 o 
   2   2   9     1776.58     1880.80    147.89 o 
   3   2   9      379.82      376.92     37.27 o 
   4   2   9      180.20      176.74     29.79 o 
   5   2   9      107.63       97.23     15.52 o 
   6   2   9        4.97        7.37      9.23 o 
   7   2   9      201.03      193.23     24.82 o 
   8   2   9       78.13       76.71     15.32 o 
   9   2   9       73.63       48.23     12.79 o 
  10   2   9        3.17      -11.54     11.67 o 
  11   2   9        5.59       -2.22     15.90 o 
  12   2   9      138.74      153.19     36.21 o 
  13   2   9       24.57       20.51     31.40 o 
 -12   3   9       27.56       14.62     20.24 o 
 -11   3   9        1.57      -10.63     16.47 o 
 -10   3   9        9.95        2.12     12.41 o 
  -9   3   9       60.21       23.05     12.25 o 
  -8   3   9        1.46      -14.61      9.74 o 
  -7   3   9      473.15      469.08     46.35 o 
  -6   3   9        7.32        7.97      8.65 o 
  -5   3   9        5.89        1.45      9.17 o 
  -4   3   9       90.82       86.39     23.55 o 
  -3   3   9      135.76      149.45     21.62 o 
  -2   3   9      588.27      568.33     46.63 o 
  -1   3   9       36.55       36.16      6.26 o 
   0   3   9      135.43      145.38     15.37 o 
   1   3   9      111.85      133.10     17.98 o 
   2   3   9        1.42        2.17      7.28 o 
   3   3   9      299.68      287.07     26.00 o 
   4   3   9      212.42      264.23     24.81 o 
   5   3   9      106.42      104.08     14.32 o 
   6   3   9       16.87       11.44      9.10 o 
   7   3   9      146.77      157.99     27.59 o 
   8   3   9      108.69       85.58     19.02 o 
   9   3   9      182.74      203.99     29.26 o 
  10   3   9       12.98        9.39     15.80 o 
  11   3   9       27.73       11.74     17.66 o 
  12   3   9       27.49        1.47     34.29 o 
 -12   4   9        4.37      -14.94     19.87 o 
 -11   4   9       24.35       -6.28     14.53 o 
 -10   4   9       26.01        2.52     13.73 o 
  -9   4   9      465.26      459.10     42.32 o 
  -8   4   9      225.86      242.71     39.01 o 
  -7   4   9       54.51       22.34     12.68 o 
  -6   4   9        3.03      -13.21      8.81 o 
  -5   4   9      138.61      161.78     23.67 o 
  -4   4   9       55.01       49.79     13.95 o 
  -3   4   9       14.01       17.49     10.54 o 
  -2   4   9       51.32       48.85     11.17 o 
  -1   4   9       18.45       19.15      7.22 o 
   0   4   9        1.71       -9.03      6.20 o 
   1   4   9      484.29      460.07     38.67 o 
   2   4   9      797.16      832.55     67.82 o 
   3   4   9      257.80      297.36     27.13 o 
   4   4   9      140.72      183.87     20.77 o 
   5   4   9      154.38      178.83     20.86 o 
   6   4   9       21.55       -5.29     11.98 o 
   7   4   9      305.70      374.39     43.02 o 
   8   4   9       59.40       35.77     17.17 o 
   9   4   9       27.76       28.80     16.73 o 
  10   4   9        9.20        0.76     18.69 o 
  11   4   9       47.99       53.04     25.02 o 
 -10   5   9      251.57      216.16     30.91 o 
  -9   5   9       22.71       -0.49     14.09 o 
  -8   5   9        9.67       -2.23     14.04 o 
  -7   5   9       97.75      111.02     26.89 o 
  -6   5   9       33.11       19.91     20.77 o 
  -5   5   9        5.01      -13.90     12.29 o 
  -4   5   9       22.11        8.12     12.23 o 
  -3   5   9       50.34       39.74     12.65 o 
  -2   5   9      156.05      219.75     26.45 o 
  -1   5   9       16.81       13.71     10.07 o 
   0   5   9       19.90       11.79      9.65 o 
   1   5   9       82.11       85.38     13.12 o 
   2   5   9       32.53       25.76      9.49 o 
   3   5   9       65.88       57.94     12.03 o 
   4   5   9       79.01      102.54     16.25 o 
   5   5   9       19.18       -7.78     12.18 o 
   6   5   9      413.91      435.13     49.75 o 
   7   5   9      124.02      114.31     22.71 o 
   8   5   9       32.88       18.70     18.52 o 
   9   5   9        4.52       13.24     20.99 o 
  10   5   9      195.06      216.75     40.01 o 
  -9   6   9        0.22      -13.87     17.72 o 
  -8   6   9      109.59       74.05     27.35 o 
  -7   6   9       60.34       23.36     16.19 o 
  -6   6   9       29.29        6.93     25.65 o 
  -5   6   9      265.75      240.95     36.83 o 
  -4   6   9       23.85       11.51     14.74 o 
  -3   6   9      246.78      262.63     38.96 o 
  -2   6   9      110.45      111.08     19.31 o 
  -1   6   9        1.17      -15.93     10.62 o 
   0   6   9      109.98      118.64     32.07 o 
   1   6   9       87.92       73.54     16.23 o 
   2   6   9      126.29      158.91     19.52 o 
   3   6   9       59.87       94.95     15.12 o 
   4   6   9       49.79       50.52     17.68 o 
   5   6   9       17.68        4.85     30.90 o 
   6   6   9        6.55       -2.62     15.86 o 
   7   6   9       39.02       23.95     21.72 o 
   8   6   9       50.96       19.04     21.48 o 
   9   6   9        5.95       32.58     23.81 o 
  -7   7   9       83.97       75.28     24.04 o 
  -6   7   9        9.03       20.70     16.55 o 
  -5   7   9        0.83       -9.33     15.54 o 
  -4   7   9       40.93       46.95     20.39 o 
  -3   7   9        8.27       22.47     17.46 o 
  -2   7   9        0.28      -16.29     14.50 o 
  -1   7   9       25.06       50.39     17.79 o 
   0   7   9      260.82      225.50     30.09 o 
   1   7   9       55.27       36.12     14.84 o 
   2   7   9       10.20       -0.93     12.16 o 
   3   7   9       13.70       11.04     18.73 o 
   4   7   9       14.99        3.92     16.19 o 
   5   7   9        0.00        6.65     18.61 o 
   6   7   9       35.95       24.45     21.75 o 
   7   7   9        0.70      -27.20     18.13 o 
  -3   8   9        0.02      -10.75     20.16 o 
  -2   8   9        2.81       -1.34     19.70 o 
  -1   8   9        6.64        1.13     20.33 o 
   0   8   9       46.17       41.00     18.47 o 
   1   8   9       23.38       19.75     16.48 o 
   2   8   9        9.05       13.76     19.39 o 
   3   8   9       17.91       29.93     31.15 o 
 -13   0  10        0.55      -43.10     38.64 o 
 -12   0  10       14.21        8.10     34.59 o 
 -11   0  10      597.12      528.80     95.87 o 
 -10   0  10       33.64       48.37     34.39 o 
  -9   0  10      533.02      459.46     81.79 o 
  -8   0  10      422.75      415.91     74.75 o 
  -7   0  10      942.53     1023.68     95.61 o 
  -6   0  10      112.72      133.07     30.39 o 
  -5   0  10       16.85        2.10      7.42 o 
  -4   0  10      422.72      398.59     46.06 o 
  -3   0  10       89.84       59.41     16.41 o 
  -1   0  10      330.06      256.27     45.48 o 
   0   0  10      184.09      151.23     28.62 o 
   1   0  10     2989.87     2746.10    449.49 o 
   2   0  10     1145.22      906.06    151.13 o 
   3   0  10        4.26       -6.84      8.91 o 
   4   0  10      126.28      151.74     32.97 o 
   5   0  10      127.80      122.82     29.73 o 
   6   0  10       13.20       31.55     16.66 o 
   7   0  10      196.84      271.16     54.60 o 
   8   0  10       24.84        8.26     19.40 o 
   9   0  10       62.47       33.53     23.70 o 
  10   0  10       45.28        0.46     22.03 o 
  11   0  10      416.00      446.09     84.28 o 
  12   0  10      262.28      225.58     57.79 o 
  13   0  10        0.02       14.48     30.94 o 
 -13   1  10      108.85       62.83     30.76 o 
 -12   1  10       21.34       14.22     25.76 o 
 -11   1  10       76.43       63.80     26.42 o 
 -10   1  10       48.90       79.43     24.38 o 
  -9   1  10       57.63       39.49     15.25 o 
  -8   1  10      519.96      548.08     46.32 o 
  -7   1  10       92.90      122.49     16.88 o 
  -6   1  10        0.38       -8.61      5.74 o 
  -5   1  10        8.35       -3.28      4.95 o 
  -4   1  10       73.71       77.41     14.38 o 
  -3   1  10      497.08      552.58     52.47 o 
  -2   1  10      220.81      198.57     25.48 o 
  -1   1  10     1131.91     1211.72    141.39 o 
   0   1  10      984.49     1123.90    131.60 o 
   1   1  10     1035.70      984.30    115.72 o 
   2   1  10      447.95      434.01     52.76 o 
   3   1  10      239.79      237.31     30.92 o 
   4   1  10      291.64      258.78     33.38 o 
   5   1  10        0.00       -5.79      9.36 o 
   6   1  10        2.21       -4.13     10.37 o 
   7   1  10       52.10       31.58     13.86 o 
   8   1  10       97.79      120.74     23.41 o 
   9   1  10       78.96       58.31     20.84 o 
  10   1  10       25.17       32.43     21.78 o 
  11   1  10      846.53      768.27     95.50 o 
  12   1  10       20.12       42.48     24.89 o 
  13   1  10        0.41        0.80     32.41 o 
 -13   2  10       10.46       25.72     28.41 o 
 -12   2  10        2.28      -13.74     23.77 o 
 -11   2  10      318.26      339.52     52.80 o 
 -10   2  10       39.52        4.46     25.75 o 
  -9   2  10       25.45       16.40     11.47 o 
  -8   2  10      137.40      139.58     29.22 o 
  -7   2  10       38.03       40.54     10.77 o 
  -6   2  10      111.09      149.50     21.30 o 
  -5   2  10        2.68        7.15      7.41 o 
  -4   2  10      140.69      151.09     27.87 o 
  -3   2  10        6.74       -3.92      5.26 o 
  -2   2  10       16.13        5.32      6.16 o 
  -1   2  10      155.03      172.58     26.54 o 
   0   2  10     1060.82     1114.60    104.11 o 
   1   2  10     1399.86     1583.47    146.31 o 
   2   2  10        0.71        0.57      6.48 o 
   3   2  10      487.54      443.14     43.68 o 
   4   2  10       10.98       -5.82      8.29 o 
   5   2  10        0.58       -2.65      8.71 o 
   6   2  10      708.38      600.99     58.26 o 
   7   2  10       38.68       40.74     13.76 o 
   8   2  10      336.26      378.46     42.28 o 
   9   2  10      663.55      502.62     50.99 o 
  10   2  10        1.99      -18.89     12.59 o 
  11   2  10       10.20       31.08     39.73 o 
  12   2  10       29.51       28.75     23.21 o 
 -12   3  10       34.69       57.47     32.58 o 
 -11   3  10       37.61       48.35     19.61 o 
 -10   3  10        0.62      -11.52     12.00 o 
  -9   3  10        6.64      -12.43     10.39 o 
  -8   3  10        0.01       -7.50     11.20 o 
  -7   3  10      173.87      249.47     35.90 o 
  -6   3  10       23.55       26.66     11.09 o 
  -5   3  10     1068.28     1050.60     98.04 o 
  -4   3  10        8.65        8.23      8.06 o 
  -3   3  10      140.75      138.35     24.62 o 
  -2   3  10        7.51       14.38      7.15 o 
  -1   3  10       42.56       43.25     13.20 o 
   0   3  10      247.34      232.60     21.32 o 
   1   3  10     1698.29     1503.26    119.56 o 
   2   3  10       33.10       42.44      9.44 o 
   3   3  10        5.61        4.44      7.67 o 
   4   3  10       76.18       81.66     12.82 o 
   5   3  10      140.41      132.50     18.62 o 
   6   3  10       18.91       19.10     10.86 o 
   7   3  10      245.58      252.31     31.54 o 
   8   3  10       11.55        2.29     20.44 o 
   9   3  10       10.15       -7.50     13.40 o 
  10   3  10       43.68       22.48     16.55 o 
  11   3  10       10.06       20.11     23.39 o 
  12   3  10       27.11       56.62     37.48 o 
 -11   4  10        2.01       -7.99     14.75 o 
 -10   4  10        3.36      -19.12     12.75 o 
  -9   4  10        2.77        3.45     11.90 o 
  -8   4  10       21.64        1.84     15.93 o 
  -7   4  10       28.22       25.31     12.74 o 
  -6   4  10       25.19        7.73     12.51 o 
  -5   4  10       19.89       11.36     13.60 o 
  -4   4  10       30.61       25.34     11.39 o 
  -3   4  10      369.86      333.07     40.93 o 
  -2   4  10        1.70        8.02      8.12 o 
  -1   4  10       35.21       36.96      8.72 o 
   0   4  10       54.22       46.99      9.42 o 
   1   4  10      115.88      118.17     14.48 o 
   2   4  10      110.29      164.63     55.13 o 
   3   4  10      530.85      490.48     42.00 o 
   4   4  10      428.40      400.57     35.23 o 
   5   4  10       85.28       63.76     22.06 o 
   6   4  10        8.26       29.60     15.29 o 
   7   4  10      164.74      166.24     36.33 o 
   8   4  10      137.94      154.25     25.72 o 
   9   4  10        8.85      -17.04     15.73 o 
  10   4  10        0.85      -15.23     16.17 o 
  11   4  10       91.76       62.22     26.66 o 
 -10   5  10       10.16        1.97     16.58 o 
  -9   5  10       12.75       -9.45     14.16 o 
  -8   5  10       42.18       19.42     16.87 o 
  -7   5  10       38.32       41.03     28.29 o 
  -6   5  10        8.84        4.68     13.47 o 
  -5   5  10        3.40        6.22     12.95 o 
  -4   5  10      172.61      140.83     37.71 o 
  -3   5  10      138.17      121.63     20.17 o 
  -2   5  10      265.51      322.95     34.68 o 
  -1   5  10        0.22       -1.65      8.91 o 
   0   5  10       32.52       32.07     12.30 o 
   1   5  10        5.42       10.57      8.36 o 
   2   5  10       62.99       62.97     12.56 o 
   3   5  10        1.38      -13.46     10.61 o 
   4   5  10       67.76       82.65     15.95 o 
   5   5  10        0.00       -9.88     12.96 o 
   6   5  10      131.76      141.85     31.17 o 
   7   5  10       22.91       28.92     16.89 o 
   8   5  10       19.28       11.43     16.18 o 
   9   5  10       51.10       91.71     26.04 o 
  10   5  10        1.68       41.86     24.73 o 
  -9   6  10        1.87      -20.48     15.08 o 
  -8   6  10        7.66      -13.03     19.02 o 
  -7   6  10        1.59      -15.50     13.28 o 
  -6   6  10       10.46       16.78     15.31 o 
  -5   6  10       76.10       45.74     17.52 o 
  -4   6  10        0.47       -9.73     24.77 o 
  -3   6  10       32.36       23.35     17.04 o 
  -2   6  10       36.37       20.57     14.09 o 
  -1   6  10       31.23       15.85     14.62 o 
   0   6  10        0.20       -5.22     11.51 o 
   1   6  10       58.28       56.76     16.98 o 
   2   6  10        0.00       -8.77      9.16 o 
   3   6  10       21.69        0.86     10.54 o 
   4   6  10      163.07      233.12     32.82 o 
   5   6  10        1.69      -16.56     15.95 o 
   6   6  10       18.66        1.34     21.30 o 
   7   6  10        0.58      -28.04     18.97 o 
   8   6  10       36.19       32.08     24.08 o 
  -6   7  10        1.26        0.34     22.34 o 
  -5   7  10       28.62       30.49     17.87 o 
  -4   7  10       93.03      101.68     31.55 o 
  -3   7  10       69.69       60.01     21.83 o 
  -2   7  10        9.07       32.63     18.08 o 
  -1   7  10      210.41      240.66     31.61 o 
   0   7  10       22.75       28.62     15.30 o 
   1   7  10        0.01       -8.38     12.77 o 
   2   7  10        3.23        7.35     13.83 o 
   3   7  10        3.00        8.17     17.98 o 
   4   7  10       15.74       33.74     17.57 o 
   5   7  10        0.75       -9.38     15.83 o 
   6   7  10       22.55       17.61     26.67 o 
  -2   8  10        1.85       -8.94     19.24 o 
  -1   8  10        0.48      -11.29     20.52 o 
   0   8  10        0.80       27.82     17.30 o 
   1   8  10        2.14        0.05     16.45 o 
   2   8  10       27.22       33.99     22.94 o 
 -13   1  11       37.34       42.90     32.11 o 
 -12   1  11       48.36       48.31     28.00 o 
 -11   1  11       59.31       65.85     61.76 o 
 -10   1  11        0.89       12.88     20.74 o 
  -9   1  11       20.60       11.91     19.93 o 
  -8   1  11       12.59       -0.12     10.91 o 
  -7   1  11       99.57       90.15     17.82 o 
  -6   1  11       50.37       49.40      9.21 o 
  -5   1  11        2.54        2.44      7.65 o 
  -4   1  11       31.98       34.93     12.90 o 
  -3   1  11      541.07      611.58     58.18 o 
  -2   1  11      115.48      152.54     18.18 o 
  -1   1  11      451.17      400.21     92.48 o 
   0   1  11      226.20      231.57     36.03 o 
   1   1  11       93.89      115.24     19.38 o 
   2   1  11       20.48       10.77      8.97 o 
   3   1  11       35.73       23.71     13.37 o 
   4   1  11       43.91       40.36     13.05 o 
   5   1  11       75.28       82.23     17.90 o 
   6   1  11       17.83        0.38     10.52 o 
   7   1  11       17.32       13.75     13.64 o 
   8   1  11       80.11       66.81     19.23 o 
   9   1  11        5.98       -2.17     15.77 o 
  10   1  11      562.09      459.16     59.53 o 
  11   1  11      189.08      267.80     47.46 o 
  12   1  11        0.16      -17.47     21.07 o 
 -12   2  11       18.88       -1.98     31.98 o 
 -11   2  11        3.69      -37.26     32.24 o 
 -10   2  11      312.06      283.74     39.66 o 
  -9   2  11        7.98       -1.17     10.77 o 
  -8   2  11        1.75      -10.47     10.24 o 
  -7   2  11       88.74       82.40     15.24 o 
  -6   2  11       63.79       55.81     12.35 o 
  -5   2  11       24.90       10.77      8.63 o 
  -4   2  11       14.97        8.12      9.14 o 
  -3   2  11       53.04       61.57     10.26 o 
  -2   2  11      288.86      286.32     32.72 o 
  -1   2  11      620.54      565.60     67.87 o 
   0   2  11     2744.26     3077.83    293.45 o 
   1   2  11      984.99     1099.03    103.35 o 
   2   2  11      176.77      189.46     23.49 o 
   3   2  11      554.68      529.45     64.62 o 
   4   2  11       68.34       51.02     12.12 o 
   5   2  11      223.25      224.72     35.17 o 
   6   2  11       10.54       12.57     11.74 o 
   7   2  11       44.16       46.13     14.80 o 
   8   2  11      439.43      434.98     48.14 o 
   9   2  11       80.54       91.71     19.17 o 
  10   2  11        0.64       -6.20     16.92 o 
  11   2  11      199.68      244.90     42.08 o 
  12   2  11       39.85       53.77     26.31 o 
 -12   3  11       26.93       -3.76     28.42 o 
 -11   3  11       14.30       17.25     18.06 o 
 -10   3  11       12.74      -18.53     12.35 o 
  -9   3  11        0.22      -15.39     11.58 o 
  -8   3  11        1.87       -0.24     11.29 o 
  -7   3  11      106.80       90.75     17.07 o 
  -6   3  11       55.15       41.06     12.30 o 
  -5   3  11      176.34      218.75     38.31 o 
  -4   3  11       20.80        7.93      8.26 o 
  -3   3  11      165.33      169.65     34.82 o 
  -2   3  11      946.70      973.13     89.71 o 
  -1   3  11      225.47      260.34     35.47 o 
   0   3  11      177.64      194.51     22.75 o 
   1   3  11        0.23       -2.79      6.74 o 
   2   3  11      232.02      254.61     30.96 o 
   3   3  11      520.25      545.94     45.73 o 
   4   3  11       16.93        8.22      8.62 o 
   5   3  11      178.11      218.75     40.20 o 
   6   3  11       11.48       12.25     10.86 o 
   7   3  11      402.91      436.33     48.34 o 
   8   3  11       30.96       28.75     15.54 o 
   9   3  11      225.31      197.77     41.82 o 
  10   3  11        7.80      -23.00     15.33 o 
  11   3  11        0.06      -14.82     16.77 o 
  12   3  11      167.21      134.11     50.14 o 
 -11   4  11       23.47       -2.22     15.92 o 
 -10   4  11       55.52       39.69     15.76 o 
  -9   4  11       20.31        1.52     16.35 o 
  -8   4  11       58.33       26.52     15.65 o 
  -7   4  11       14.71      -11.12     11.45 o 
  -6   4  11      157.09      146.45     57.61 o 
  -5   4  11      102.55       93.04     19.29 o 
  -4   4  11       15.00        1.63     10.11 o 
  -3   4  11       12.04        1.95      9.54 o 
  -2   4  11       41.93       29.26     15.88 o 
  -1   4  11        0.26       -9.27      8.07 o 
   0   4  11      220.69      205.88     21.24 o 
   1   4  11      277.30      302.81     27.71 o 
   2   4  11     1440.31     1504.11    119.94 o 
   3   4  11       91.20       95.09     14.91 o 
   4   4  11      140.94      167.47     20.69 o 
   5   4  11      116.27      147.32     19.36 o 
   6   4  11      432.89      414.91     45.23 o 
   7   4  11        9.49       -0.48     14.56 o 
   8   4  11       67.39       63.07     19.81 o 
   9   4  11       13.38       15.51     17.60 o 
  10   4  11        0.15      -12.71     16.29 o 
  11   4  11       18.02       14.61     22.83 o 
 -10   5  11        4.75      -23.50     15.67 o 
  -9   5  11       66.66       28.97     19.07 o 
  -8   5  11       72.90       45.95     33.25 o 
  -7   5  11       99.24       76.30     20.14 o 
  -6   5  11        0.90      -10.24     17.80 o 
  -5   5  11        0.89      -16.30     10.87 o 
  -4   5  11       28.72        9.64     17.57 o 
  -3   5  11        0.87        1.06     12.33 o 
  -2   5  11      470.84      412.47     40.98 o 
  -1   5  11      301.69      318.41     35.76 o 
   0   5  11        0.35       -8.31      9.44 o 
   1   5  11        8.81       12.83      8.86 o 
   2   5  11        0.93       -5.64      8.97 o 
   3   5  11        2.48      -13.14      8.76 o 
   4   5  11      220.02      208.04     26.79 o 
   5   5  11      192.13      191.03     28.68 o 
   6   5  11       54.83       59.13     19.90 o 
   7   5  11        4.43       -4.05     15.43 o 
   8   5  11       16.62       35.58     19.08 o 
   9   5  11      304.57      394.00     59.44 o 
  10   5  11       63.50       67.14     27.01 o 
  -8   6  11       15.08       24.55     20.30 o 
  -7   6  11        7.27      -10.83     18.87 o 
  -6   6  11        0.04       -7.69     15.18 o 
  -5   6  11       59.82       49.14     18.22 o 
  -4   6  11       87.38       60.57     19.43 o 
  -3   6  11        3.30       -5.20     13.80 o 
  -2   6  11       11.54       20.20     19.57 o 
  -1   6  11       14.13      -12.84     12.86 o 
   0   6  11       33.53       23.58     12.77 o 
   1   6  11        5.78      -10.50     12.02 o 
   2   6  11      114.28      109.62     20.02 o 
   3   6  11        2.75       -8.62     11.97 o 
   4   6  11       53.07       20.21     18.13 o 
   5   6  11       38.09       42.81     19.16 o 
   6   6  11        7.99      -20.63     15.41 o 
   7   6  11        0.58        1.09     16.87 o 
   8   6  11        8.32       11.31     21.74 o 
  -6   7  11       13.69       15.38     19.31 o 
  -5   7  11       27.48       11.65     23.58 o 
  -4   7  11       49.62       51.09     23.65 o 
  -3   7  11       14.86        2.59     17.19 o 
  -2   7  11      115.53      123.02     26.32 o 
  -1   7  11       79.65      126.93     32.27 o 
   0   7  11       34.27        8.09     14.23 o 
   1   7  11       16.45        6.04     14.13 o 
   2   7  11       21.73        4.75     14.25 o 
   3   7  11       17.63       16.46     27.30 o 
   4   7  11        2.39      -10.52     21.27 o 
   5   7  11        1.14       14.24     18.29 o 
   6   7  11       13.19       12.37     21.44 o 
 -13   0  12       23.56       -9.07     42.69 o 
 -12   0  12      348.08      275.42     66.30 o 
 -11   0  12        0.31      -20.11     31.25 o 
 -10   0  12      207.25      190.23     50.14 o 
  -9   0  12       97.13       47.10     31.25 o 
  -8   0  12        2.59        2.28     22.39 o 
  -7   0  12        2.16      -16.27     10.85 o 
  -6   0  12       33.55       34.76     11.37 o 
  -5   0  12        0.36      -13.18      8.79 o 
  -4   0  12      988.36      996.39    120.49 o 
  -3   0  12       90.69       61.84     18.08 o 
  -2   0  12      160.74      149.76     33.07 o 
  -1   0  12     7911.84     8322.22   1355.75 o 
   0   0  12       72.53      102.96     27.15 o 
   1   0  12      222.06      223.55     44.11 o 
   2   0  12     1659.97     1637.30    270.60 o 
   3   0  12       14.01       -6.33     12.31 o 
   4   0  12      199.47      241.99     48.82 o 
   5   0  12        3.78       -4.51     13.07 o 
   6   0  12      154.09      149.51     36.21 o 
   7   0  12       43.16       37.48     23.25 o 
   8   0  12        0.03      -24.41     20.06 o 
   9   0  12        5.01      -19.30     20.92 o 
  10   0  12       25.43       22.39     29.53 o 
  11   0  12       43.39       12.56     28.56 o 
  12   0  12       42.42       39.61     34.44 o 
 -12   1  12      145.92      121.88     33.99 o 
 -11   1  12      115.00      156.00     34.73 o 
 -10   1  12      120.41       71.09     26.96 o 
  -9   1  12      106.50      109.40     42.49 o 
  -8   1  12       41.77       26.06     13.97 o 
  -7   1  12       65.65       44.83     14.41 o 
  -6   1  12      131.97      145.57     15.96 o 
  -5   1  12        2.89       -7.73      8.47 o 
  -4   1  12       17.65       15.96      7.74 o 
  -3   1  12      255.95      265.56     27.12 o 
  -2   1  12        1.45        2.12      7.50 o 
  -1   1  12       42.83      106.71     27.15 o 
   0   1  12      392.32      378.47     46.76 o 
   1   1  12       38.30       28.30     11.98 o 
   2   1  12      583.87      586.90     71.06 o 
   3   1  12       29.83        5.43     13.83 o 
   4   1  12       39.77       14.46     12.40 o 
   5   1  12        0.17       -4.64     10.64 o 
   6   1  12       71.19       42.51     19.02 o 
   7   1  12       49.84       43.36     17.12 o 
   8   1  12      330.32      370.25     52.54 o 
   9   1  12      607.98      425.76     55.30 o 
  10   1  12       26.08        7.31     16.54 o 
  11   1  12      117.71       72.87     24.87 o 
  12   1  12      116.86       54.29     27.91 o 
 -12   2  12        3.96        9.48     28.04 o 
 -11   2  12       51.41       22.29     26.51 o 
 -10   2  12       31.57        3.12     22.31 o 
  -9   2  12      119.23      144.84     32.79 o 
  -8   2  12      356.70      395.23     41.00 o 
  -7   2  12        1.90      -12.22     10.53 o 
  -6   2  12        0.02       -5.53      8.57 o 
  -5   2  12       43.80       50.38     11.36 o 
  -4   2  12       19.55       21.59     10.48 o 
  -3   2  12      305.99      294.71     36.27 o 
  -2   2  12      246.66      274.33     33.97 o 
  -1   2  12      150.16      211.53     43.94 o 
   0   2  12      837.84      991.94     93.35 o 
   1   2  12       92.65       84.05     14.32 o 
   2   2  12      567.71      596.96     57.68 o 
   3   2  12        4.92       -5.81      9.53 o 
   4   2  12        0.40       -8.79     11.29 o 
   5   2  12       27.53       15.35     13.26 o 
   6   2  12      751.09      575.56     71.29 o 
   7   2  12      291.13      299.37     44.39 o 
   8   2  12       94.17      131.63     27.51 o 
   9   2  12        0.00      -11.66     16.85 o 
  10   2  12      106.46       77.02     23.55 o 
  11   2  12       64.95       33.23     34.49 o 
  12   2  12       97.95       88.93     37.38 o 
 -12   3  12       23.65       57.55     30.72 o 
 -11   3  12       25.66       -7.04     18.19 o 
 -10   3  12       32.91       20.98     13.41 o 
  -9   3  12       10.51       -4.34     13.27 o 
  -8   3  12        0.00      -15.18     10.84 o 
  -7   3  12      144.74      122.32     24.10 o 
  -6   3  12       39.19       32.71     14.11 o 
  -5   3  12        0.82       -3.46      8.62 o 
  -4   3  12      174.03      235.94     28.55 o 
  -3   3  12     1354.99     1249.51    115.15 o 
  -2   3  12      690.48      626.76     59.19 o 
  -1   3  12      779.56      738.33     70.17 o 
   0   3  12     1138.79     1131.25    119.37 o 
   1   3  12      190.40      238.35     27.61 o 
   2   3  12       86.12       92.21     29.69 o 
   3   3  12       98.99      114.91     15.91 o 
   4   3  12        6.64       -0.90      8.89 o 
   5   3  12      242.98      237.68     31.66 o 
   6   3  12      144.43      138.25     19.55 o 
   7   3  12      897.19      770.83     75.14 o 
   8   3  12      818.48      721.26     70.67 o 
   9   3  12       38.55       16.69     15.84 o 
  10   3  12        0.89       -7.63     13.87 o 
  11   3  12       11.31        1.90     17.02 o 
 -11   4  12        1.68       -8.50     21.72 o 
 -10   4  12       21.60        2.72     16.00 o 
  -9   4  12        0.55      -19.71     15.15 o 
  -8   4  12       82.80       86.69     23.25 o 
  -7   4  12       64.22       56.02     16.97 o 
  -6   4  12        0.02       -9.66     11.01 o 
  -5   4  12       64.51       41.22     15.16 o 
  -4   4  12      174.47      156.88     25.44 o 
  -3   4  12       95.96       84.19     18.28 o 
  -2   4  12      111.32      128.46     22.55 o 
  -1   4  12       28.17       34.41     12.80 o 
   0   4  12       19.71        3.88      7.39 o 
   1   4  12      645.56      604.46     50.36 o 
   2   4  12      174.31      208.74     26.08 o 
   3   4  12        0.29       -2.44      9.07 o 
   4   4  12      423.61      449.35     40.39 o 
   5   4  12       87.00      105.93     17.65 o 
   6   4  12      353.91      382.21     52.02 o 
   7   4  12       65.54       49.16     34.14 o 
   8   4  12        0.00      -13.89     15.23 o 
   9   4  12      179.52      195.45     32.90 o 
  10   4  12       58.75       41.26     20.40 o 
 -10   5  12        2.03       -0.20     17.28 o 
  -9   5  12        7.12        5.42     16.51 o 
  -8   5  12        0.55      -16.08     15.78 o 
  -7   5  12        0.83      -13.57     13.47 o 
  -6   5  12       29.68       -1.32     13.48 o 
  -5   5  12        8.39       -4.83     12.42 o 
  -4   5  12      313.41      312.78     41.63 o 
  -3   5  12      361.87      359.04     45.35 o 
  -2   5  12      153.44      148.93     21.45 o 
  -1   5  12      297.65      369.97     42.94 o 
   0   5  12       12.44       24.60     11.91 o 
   1   5  12       25.87       23.29     11.96 o 
   2   5  12      112.42      140.58     19.08 o 
   3   5  12       12.14       10.01     11.66 o 
   4   5  12       12.64       -1.38     11.63 o 
   5   5  12        7.93      -10.69     15.49 o 
   6   5  12        6.59        3.78     15.88 o 
   7   5  12      101.52      128.00     25.67 o 
   8   5  12      327.75      358.28     44.90 o 
   9   5  12      235.53      261.81     40.40 o 
  -8   6  12        1.60        0.95     17.64 o 
  -7   6  12       12.10       15.79     16.09 o 
  -6   6  12        5.82        5.91     15.60 o 
  -5   6  12        0.67      -13.40     13.90 o 
  -4   6  12       10.40       -2.20     14.36 o 
  -3   6  12      104.19       91.06     23.21 o 
  -2   6  12      396.41      411.72     42.09 o 
  -1   6  12        0.10       -9.42     12.70 o 
   0   6  12       23.11       22.10     13.21 o 
   1   6  12      101.04       99.31     19.49 o 
   2   6  12       16.68       18.56     14.63 o 
   3   6  12       31.74       18.50     14.59 o 
   4   6  12        1.56       -6.07     12.20 o 
   5   6  12       89.12       84.09     23.53 o 
   6   6  12       14.78        0.22     18.68 o 
   7   6  12       92.01      104.25     25.08 o 
   8   6  12        0.01        9.74     41.48 o 
  -5   7  12       83.91       54.32     20.43 o 
  -4   7  12       17.61       29.39     18.55 o 
  -3   7  12        3.16       -2.57     16.16 o 
  -2   7  12      110.50       71.92     41.00 o 
  -1   7  12       24.66       43.32     16.90 o 
   0   7  12        6.46        4.50     14.67 o 
   1   7  12        0.26      -12.89     13.41 o 
   2   7  12        6.36      -16.53     14.03 o 
   3   7  12        5.88      -11.45     27.05 o 
   4   7  12        4.08        3.53     18.41 o 
   5   7  12        5.88        0.82     18.18 o 
 -12   1  13       41.08       16.33     27.01 o 
 -11   1  13        0.48        1.21     40.29 o 
 -10   1  13       15.19       14.23     20.91 o 
  -9   1  13       42.98       28.54     20.84 o 
  -8   1  13      213.41      244.87     29.14 o 
  -7   1  13      169.21      184.82     32.38 o 
  -6   1  13       26.15       31.04      8.91 o 
  -5   1  13      301.47      263.99     46.01 o 
  -4   1  13      237.35      264.52     30.43 o 
  -3   1  13      194.88      220.56     38.91 o 
  -2   1  13       29.26       34.52     10.16 o 
  -1   1  13      146.17      160.85     28.94 o 
   0   1  13       24.53       28.10     12.64 o 
   1   1  13      274.14      241.47     69.49 o 
   2   1  13       11.01       12.09     11.20 o 
   3   1  13      368.38      335.87     42.73 o 
   4   1  13        1.84       -7.85     10.98 o 
   5   1  13      331.10      359.97     48.92 o 
   6   1  13       98.76       74.47     19.42 o 
   7   1  13     1414.13     1045.98    124.40 o 
   8   1  13      349.33      371.66     53.06 o 
   9   1  13       27.46       30.70     16.98 o 
  10   1  13       60.39       30.40     35.05 o 
  11   1  13        0.61       -1.24     19.17 o 
  12   1  13        0.64       -6.23     21.60 o 
 -12   2  13       17.62       26.97     27.20 o 
 -11   2  13       28.62       17.74     33.27 o 
 -10   2  13        3.05        5.33     27.93 o 
  -9   2  13       68.01       47.18     14.03 o 
  -8   2  13        5.29       -1.78     11.07 o 
  -7   2  13      118.66      148.75     38.53 o 
  -6   2  13       52.01       66.42     24.22 o 
  -5   2  13       62.15       71.50     25.30 o 
  -4   2  13       14.79       17.03     11.55 o 
  -3   2  13      171.34      259.29     71.72 o 
  -2   2  13      304.34      306.50     53.39 o 
  -1   2  13      599.07      641.17     83.36 o 
   0   2  13      420.30      478.37     67.49 o 
   1   2  13      346.37      365.04     36.93 o 
   2   2  13       43.85       42.09     14.35 o 
   3   2  13       57.07       53.37     16.43 o 
   4   2  13       33.98       19.35     13.93 o 
   5   2  13        0.50      -18.74     12.49 o 
   6   2  13      793.52      691.83     85.15 o 
   7   2  13       98.23      111.49     24.80 o 
   8   2  13      858.69      681.22     84.18 o 
   9   2  13        9.68        9.89     15.75 o 
  10   2  13        1.08       -2.01     18.15 o 
  11   2  13       49.94       28.24     21.89 o 
  12   2  13       89.04       82.20     28.16 o 
 -11   3  13        1.26        5.49     26.58 o 
 -10   3  13        0.51        3.86     13.92 o 
  -9   3  13       65.21       46.23     16.19 o 
  -8   3  13        6.14       -9.79     11.69 o 
  -7   3  13      269.05      301.33     58.72 o 
  -6   3  13      131.83      131.18     30.05 o 
  -5   3  13      637.87      675.24     64.13 o 
  -4   3  13      167.87      156.85     33.77 o 
  -3   3  13       96.02      128.30     17.17 o 
  -2   3  13      389.83      329.22     72.30 o 
  -1   3  13        0.35       -4.82      8.51 o 
   0   3  13      347.08      352.94     43.15 o 
   1   3  13       14.29       25.63     11.01 o 
   2   3  13        8.56       -7.75     10.66 o 
   3   3  13       36.25       45.36     16.44 o 
   4   3  13        8.81       -9.21      9.56 o 
   5   3  13       35.57       19.19     11.91 o 
   6   3  13       91.79       70.08     15.66 o 
   7   3  13       99.20      110.36     21.47 o 
   8   3  13       96.13      130.29     22.79 o 
   9   3  13        3.09        8.88     15.72 o 
  10   3  13       13.49       -9.15     18.84 o 
  11   3  13       18.15      -11.87     21.21 o 
 -10   4  13        3.52      -16.68     15.09 o 
  -9   4  13        1.47      -13.85     14.81 o 
  -8   4  13       44.01       40.19     18.21 o 
  -7   4  13        2.17        2.12     13.88 o 
  -6   4  13       16.22       -6.93     12.13 o 
  -5   4  13        0.23      -17.18     11.45 o 
  -4   4  13      143.58      140.02     24.96 o 
  -3   4  13       16.30       39.43     14.79 o 
  -2   4  13       39.39       36.92     13.92 o 
  -1   4  13        0.23      -11.94     10.42 o 
   0   4  13      172.50      240.70     63.79 o 
   1   4  13      346.16      376.08     33.90 o 
   2   4  13       60.12       47.55     11.80 o 
   3   4  13      342.16      410.22     38.64 o 
   4   4  13      123.61      137.85     19.23 o 
   5   4  13      218.77      266.80     35.20 o 
   6   4  13        0.19       -3.90     15.46 o 
   7   4  13       89.73       82.66     21.17 o 
   8   4  13        1.77        5.01     17.71 o 
   9   4  13        2.56       -5.71     15.90 o 
  10   4  13        9.76       19.15     18.39 o 
  -9   5  13        0.52        1.72     21.09 o 
  -8   5  13        7.47      -12.58     15.68 o 
  -7   5  13        3.04       18.77     15.42 o 
  -6   5  13        3.36      -11.29     12.72 o 
  -5   5  13      196.87      193.73     98.48 o 
  -4   5  13      137.99      129.08     42.57 o 
  -3   5  13      180.83      214.33     33.64 o 
  -2   5  13      123.96      113.03     23.11 o 
  -1   5  13       13.04        8.93     12.13 o 
   0   5  13      106.44      102.32     18.97 o 
   1   5  13        3.83        2.29     11.79 o 
   2   5  13      390.61      434.01     44.42 o 
   3   5  13       87.77       64.44     17.37 o 
   4   5  13        1.11      -10.73     11.70 o 
   5   5  13        0.03      -18.24     12.16 o 
   6   5  13       62.71       73.16     36.89 o 
   7   5  13        3.52        4.13     17.94 o 
   8   5  13       13.18        8.78     17.60 o 
   9   5  13       79.60       82.67     23.70 o 
  -7   6  13        8.74      -24.93     16.62 o 
  -6   6  13        5.76       -1.92     16.31 o 
  -5   6  13        7.99       34.43     26.72 o 
  -4   6  13       11.61        5.53     14.77 o 
  -3   6  13       27.60       19.22     16.65 o 
  -2   6  13      174.02      190.57     27.90 o 
  -1   6  13      137.17      172.26     36.61 o 
   0   6  13       16.34       -5.52     12.64 o 
   1   6  13        0.31       -9.89     11.96 o 
   2   6  13       60.42       42.77     15.94 o 
   3   6  13        1.56        1.14     13.19 o 
   4   6  13       22.65       34.26     14.73 o 
   5   6  13        1.30       -7.17     18.41 o 
   6   6  13        0.35      -20.03     18.41 o 
   7   6  13        0.10       -4.66     21.25 o 
  -5   7  13       30.47        7.73     17.71 o 
  -4   7  13       27.13       22.68     22.49 o 
  -3   7  13        0.28      -16.44     18.54 o 
  -2   7  13       41.92       19.00     20.53 o 
  -1   7  13        3.24      -10.83     14.35 o 
   0   7  13        2.96      -20.81     13.87 o 
   1   7  13        1.22       -6.87     13.67 o 
   2   7  13        0.27      -17.67     14.81 o 
   3   7  13        5.57        0.61     15.31 o 
   4   7  13       13.05      -18.56     19.90 o 
 -12   0  14       89.73       34.03     41.43 o 
 -11   0  14       18.42      -17.12     34.09 o 
 -10   0  14      138.74       89.75     39.81 o 
  -9   0  14       14.15      -21.78     22.89 o 
  -8   0  14      191.50      160.25     41.53 o 
  -7   0  14        0.95        2.63     16.16 o 
  -6   0  14       46.28       68.02     22.34 o 
  -5   0  14      342.48      293.39     47.63 o 
  -4   0  14     1026.57     1283.89    199.75 o 
  -3   0  14       37.01       78.35     24.06 o 
  -2   0  14       31.42       46.24     20.56 o 
  -1   0  14     3166.00     3797.42    621.79 o 
   0   0  14       17.59        9.88     15.14 o 
   1   0  14      289.31      346.12     66.14 o 
   2   0  14     1399.48     1173.73    196.31 o 
   3   0  14      263.52      285.90     57.28 o 
   4   0  14      766.89      630.04    108.94 o 
   5   0  14       40.91       63.51     26.03 o 
   6   0  14      222.73      263.21     56.32 o 
   7   0  14     1049.30      900.19    153.56 o 
   8   0  14      100.37       81.79     31.40 o 
   9   0  14       11.94       27.45     24.46 o 
  10   0  14        0.66      -27.10     22.99 o 
  11   0  14       18.56       30.44     31.30 o 
  12   0  14        8.01      -12.76     27.40 o 
 -12   1  14       39.49       -0.89     27.06 o 
 -11   1  14       57.55       68.94     28.72 o 
 -10   1  14       74.24        4.55     37.28 o 
  -9   1  14        2.17       -8.66     19.66 o 
  -8   1  14       38.46       42.96     17.44 o 
  -7   1  14       67.08       68.10     14.18 o 
  -6   1  14     1099.55     1034.22     95.32 o 
  -5   1  14      580.99      507.68     93.29 o 
  -4   1  14      519.52      511.22     66.17 o 
  -3   1  14       26.14       26.61      9.89 o 
  -2   1  14       58.13       86.16     18.84 o 
  -1   1  14      713.82      804.90    180.35 o 
   0   1  14        0.07        1.84     11.93 o 
   1   1  14      125.99      155.89     26.05 o 
   2   1  14       54.21       82.68     31.35 o 
   3   1  14       63.97       54.89     15.82 o 
   4   1  14       45.32       30.11     15.65 o 
   5   1  14     1686.14     1416.51    166.85 o 
   6   1  14      684.55      490.10     61.84 o 
   7   1  14      506.32      421.57     56.46 o 
   8   1  14       83.55       75.97     20.70 o 
   9   1  14      108.59       97.46     32.03 o 
  10   1  14       19.99       -8.94     17.46 o 
  11   1  14       27.27       12.74     26.13 o 
  12   1  14       12.71        0.72     24.28 o 
 -11   2  14       50.73       36.59     47.53 o 
 -10   2  14      201.55      169.67     68.09 o 
  -9   2  14       29.46        0.11     15.50 o 
  -8   2  14      150.65      171.09     26.55 o 
  -7   2  14      138.74      141.91     21.20 o 
  -6   2  14       93.95       75.87     14.55 o 
  -5   2  14      101.64       91.04     14.88 o 
  -4   2  14      578.49      522.57     83.26 o 
  -3   2  14       78.13       95.28     32.69 o 
  -2   2  14      213.80      297.62     35.32 o 
  -1   2  14        0.00       -2.06     15.30 o 
   0   2  14       68.90       81.00     14.47 o 
   1   2  14        5.58       16.57     12.25 o 
   2   2  14       26.38       24.18     19.45 o 
   3   2  14      385.74      358.58     46.66 o 
   4   2  14       67.17       53.48     18.34 o 
   5   2  14      107.12       57.92     20.17 o 
   6   2  14       68.46       54.76     22.39 o 
   7   2  14        9.66        2.04     16.74 o 
   8   2  14       52.37       54.07     21.62 o 
   9   2  14       16.83        1.54     17.58 o 
  10   2  14      200.34      156.21     31.88 o 
  11   2  14       34.93       26.75     30.67 o 
 -11   3  14       17.78       15.77     35.20 o 
 -10   3  14       27.78       45.38     15.61 o 
  -9   3  14       34.81       23.62     14.67 o 
  -8   3  14       21.37        2.82     18.11 o 
  -7   3  14        8.69        2.49     11.42 o 
  -6   3  14        7.78       -0.42     10.61 o 
  -5   3  14      141.30      165.97     21.95 o 
  -4   3  14      278.93      300.17     38.37 o 
  -3   3  14      122.58      116.48     21.62 o 
  -2   3  14      267.72      273.26     52.95 o 
  -1   3  14       17.55       22.56     20.56 o 
   0   3  14      131.07      174.76     35.51 o 
   1   3  14      100.75      133.44     28.05 o 
   2   3  14       16.98       -6.22     11.59 o 
   3   3  14        0.74      -13.42     11.82 o 
   4   3  14       70.01       89.53     19.28 o 
   5   3  14       16.41        6.96     18.04 o 
   6   3  14       10.68       25.49     16.59 o 
   7   3  14      554.99      431.67     56.73 o 
   8   3  14      277.50      252.98     48.22 o 
   9   3  14      153.43      144.09     31.41 o 
  10   3  14       18.34        4.18     18.15 o 
  11   3  14       56.22      112.78     29.98 o 
 -10   4  14        0.09       -7.65     14.85 o 
  -9   4  14       81.30       29.30     47.63 o 
  -8   4  14        9.73      -13.67     13.96 o 
  -7   4  14        7.35      -17.89     12.70 o 
  -6   4  14      102.31      100.96     37.81 o 
  -5   4  14        1.20        1.97     12.03 o 
  -4   4  14      931.83      871.09    117.07 o 
  -3   4  14     2394.74     2180.79    244.33 o 
  -2   4  14        5.16       -1.02     12.66 o 
  -1   4  14       78.84       57.81     33.02 o 
   0   4  14      159.10      131.41     23.78 o 
   1   4  14      126.94      130.62     20.76 o 
   2   4  14      302.39      346.11     33.62 o 
   3   4  14       36.35       38.94     19.52 o 
   4   4  14      117.26      163.05     22.28 o 
   5   4  14       15.36       -4.30     12.74 o 
   6   4  14        0.03        1.41     13.62 o 
   7   4  14       31.34       21.98     17.64 o 
   8   4  14       70.41       39.97     19.70 o 
   9   4  14        0.88      -23.83     15.88 o 
  10   4  14       10.95       13.84     18.15 o 
  -9   5  14        2.45      -24.04     17.23 o 
  -8   5  14        0.56      -14.75     15.30 o 
  -7   5  14        5.16        5.40     15.20 o 
  -6   5  14      100.04      124.13     42.39 o 
  -5   5  14        4.64        6.04     14.41 o 
  -4   5  14       25.45       26.48     16.19 o 
  -3   5  14      185.52      170.08     28.96 o 
  -2   5  14       13.47       27.40     15.42 o 
  -1   5  14       19.87       25.37     15.00 o 
   0   5  14        1.83       -8.80     11.50 o 
   1   5  14        0.05       -0.74     12.55 o 
   2   5  14       50.88       36.83     13.32 o 
   3   5  14       14.34       -0.99     12.52 o 
   4   5  14        8.66        9.67     13.47 o 
   5   5  14        3.22      -13.58     12.88 o 
   6   5  14       68.07       33.98     19.40 o 
   7   5  14      183.80      238.67     47.55 o 
   8   5  14      118.69       79.86     23.77 o 
  -7   6  14        0.22        3.06     16.32 o 
  -6   6  14       24.33        1.54     16.86 o 
  -5   6  14       32.42       29.82     18.60 o 
  -4   6  14       67.55       53.25     33.05 o 
  -3   6  14       25.67       10.89     16.03 o 
  -2   6  14      295.71      241.38     45.51 o 
  -1   6  14       91.35      109.39     21.43 o 
   0   6  14        2.03      -19.14     12.76 o 
   1   6  14       43.51       53.93     17.09 o 
   2   6  14       92.08       42.23     20.17 o 
   3   6  14        0.05       -7.42     12.85 o 
   4   6  14       44.10       63.73     17.45 o 
   5   6  14       84.14      105.79     25.10 o 
   6   6  14        1.51       -5.89     18.63 o 
   7   6  14        8.85      -18.32     20.09 o 
  -4   7  14       42.13       23.63     20.75 o 
  -3   7  14        1.65        0.17     18.84 o 
  -2   7  14        9.25       -0.76     17.86 o 
  -1   7  14        0.13       -2.20     15.60 o 
   0   7  14        0.80       -5.15     16.56 o 
   1   7  14        5.42       20.07     17.05 o 
   2   7  14        0.24       -9.02     15.51 o 
   3   7  14        1.18       -7.44     15.51 o 
   4   7  14        0.71      -12.06     21.14 o 
 -11   1  15        5.79      -11.78     25.68 o 
 -10   1  15        0.00        1.45     21.63 o 
  -9   1  15       80.68       38.53     22.84 o 
  -8   1  15       24.91        7.14     15.69 o 
  -7   1  15       21.28       33.55     16.01 o 
  -6   1  15       31.71       37.51     11.90 o 
  -5   1  15      252.22      273.81     68.32 o 
  -4   1  15       18.20       16.09     18.54 o 
  -3   1  15      390.53      422.79     67.27 o 
  -2   1  15       30.69       36.71     13.46 o 
  -1   1  15      251.40      284.50     40.14 o 
   0   1  15       28.61       36.04     15.13 o 
   1   1  15       43.60       50.98     26.67 o 
   2   1  15      362.10      385.52     49.27 o 
   3   1  15        6.66        9.39     13.77 o 
   4   1  15     2126.93     2037.81    238.58 o 
   5   1  15      106.62      162.26     29.28 o 
   6   1  15       25.59       53.74     19.84 o 
   7   1  15      213.54      212.25     35.96 o 
   8   1  15      449.79      378.68     53.47 o 
   9   1  15       13.67        6.86     17.33 o 
  10   1  15       48.52       38.51     20.45 o 
  11   1  15        4.59      -22.82     18.86 o 
 -11   2  15       46.80       31.53     47.84 o 
 -10   2  15        0.00        7.46     20.62 o 
  -9   2  15       44.80       56.65     34.59 o 
  -8   2  15        0.06      -16.09     10.73 o 
  -7   2  15        0.00      -15.39     10.26 o 
  -6   2  15      320.81      298.22     42.11 o 
  -5   2  15      747.78      610.40     58.62 o 
  -4   2  15      275.52      254.77     72.73 o 
  -3   2  15      260.75      288.16     66.63 o 
  -2   2  15      279.53      280.72    141.10 o 
  -1   2  15      110.67      150.73     27.20 o 
   0   2  15      207.86      292.58     37.23 o 
   1   2  15        1.80       -3.32     10.76 o 
   2   2  15       53.72       46.68     17.34 o 
   3   2  15      237.58      243.95     49.66 o 
   4   2  15        7.72       -2.02     15.21 o 
   5   2  15        8.41        1.92     16.35 o 
   6   2  15        1.33       -5.51     17.39 o 
   7   2  15       11.01       -4.46     16.15 o 
   8   2  15       63.51       52.35     20.96 o 
   9   2  15       21.18       12.00     18.36 o 
  10   2  15        0.06      -15.46     17.29 o 
  11   2  15       95.94       67.19     25.48 o 
 -10   3  15        2.05       -0.19     22.77 o 
  -9   3  15      114.70       90.20     19.48 o 
  -8   3  15      482.42      472.32     57.74 o 
  -7   3  15      253.20      255.40     69.37 o 
  -6   3  15        3.22      -11.82     13.20 o 
  -5   3  15       97.38       67.70     31.53 o 
  -4   3  15      423.23      387.31     68.78 o 
  -3   3  15       43.13       32.05     23.09 o 
  -2   3  15      129.72      126.63     23.24 o 
  -1   3  15        0.66      -10.24     12.31 o 
   0   3  15      269.52      379.10    103.90 o 
   1   3  15        6.74        5.65     20.78 o 
   2   3  15      149.68      197.41     27.59 o 
   3   3  15       97.97      132.69     27.24 o 
   4   3  15      499.03      539.52     57.36 o 
   5   3  15       63.81       63.99     19.54 o 
   6   3  15      308.53      419.54     48.55 o 
   7   3  15      415.85      506.97    143.15 o 
   8   3  15       23.33        6.60     19.85 o 
   9   3  15       23.34       -3.14     18.33 o 
  10   3  15       18.64        3.78     18.00 o 
 -10   4  15       10.60      -13.48     16.81 o 
  -9   4  15        9.61        2.26     16.72 o 
  -8   4  15        1.11      -16.40     24.26 o 
  -7   4  15        0.01       -6.54     13.71 o 
  -6   4  15        0.28      -10.75     13.13 o 
  -5   4  15        4.05        3.25     13.87 o 
  -4   4  15      112.69      121.39     24.61 o 
  -3   4  15       13.85       16.57     25.91 o 
  -2   4  15      275.45      280.95     65.18 o 
  -1   4  15        0.01      -14.63     11.20 o 
   0   4  15       98.22       60.16     25.12 o 
   1   4  15       79.41       57.45     17.37 o 
   2   4  15      112.35      127.34     47.61 o 
   3   4  15        0.03      -10.67     13.52 o 
   4   4  15        8.55        5.78     16.32 o 
   5   4  15       55.93       81.68     18.21 o 
   6   4  15      159.55      159.71     23.79 o 
   7   4  15      115.35      118.63     30.36 o 
   8   4  15        2.18       -3.41     16.78 o 
   9   4  15        1.43        2.06     21.72 o 
  -8   5  15       11.60        6.50     16.38 o 
  -7   5  15        0.40      -13.33     15.39 o 
  -6   5  15        2.26       -8.88     14.31 o 
  -5   5  15        6.29       -8.49     14.64 o 
  -4   5  15       14.59       15.56     15.95 o 
  -3   5  15       54.32       65.20     19.08 o 
  -2   5  15      270.03      289.38    142.37 o 
  -1   5  15       86.80       79.64     21.80 o 
   0   5  15       48.22       24.20     19.90 o 
   1   5  15      133.59      134.95     46.11 o 
   2   5  15      138.41      131.44     24.80 o 
   3   5  15      316.77      342.45     40.02 o 
   4   5  15       82.10      140.72     21.66 o 
   5   5  15        4.34      -16.01     14.36 o 
   6   5  15        1.37      -16.37     17.15 o 
   7   5  15        1.06       12.70     19.73 o 
   8   5  15        0.17       27.28     21.42 o 
  -6   6  15       13.24        8.10     17.64 o 
  -5   6  15       34.38        5.69     16.32 o 
  -4   6  15       28.01       18.37     17.55 o 
  -3   6  15      102.13       85.58     23.94 o 
  -2   6  15      139.39      166.60     31.03 o 
  -1   6  15        6.74        5.38     18.06 o 
   0   6  15        3.29       -7.03     18.12 o 
   1   6  15        0.31      -19.54     13.02 o 
   2   6  15        4.55       11.67     11.34 o 
   3   6  15       12.70       11.46     13.99 o 
   4   6  15       39.21       36.46     18.89 o 
   5   6  15        8.67       -7.96     17.46 o 
   6   6  15       10.26       15.11     21.39 o 
  -3   7  15       16.14       11.13     19.52 o 
  -2   7  15        1.00      -19.26     18.29 o 
  -1   7  15        8.74        6.04     25.17 o 
   0   7  15        1.88       -6.46     15.48 o 
   1   7  15        0.31      -18.02     16.29 o 
   2   7  15        9.00       -1.07     20.18 o 
 -11   0  16       35.64       45.99     37.98 o 
 -10   0  16        0.12        8.51     30.13 o 
  -9   0  16       16.23      -34.49     26.94 o 
  -8   0  16      153.35      131.48     35.81 o 
  -7   0  16     1268.44     1185.58    184.86 o 
  -6   0  16      466.47      321.00     56.01 o 
  -5   0  16     1682.79     2010.46    310.01 o 
  -4   0  16        5.22      -13.44     12.76 o 
  -3   0  16      380.18      380.71     68.78 o 
  -2   0  16      439.95      519.28     91.01 o 
  -1   0  16       47.56       78.20     27.75 o 
   0   0  16        4.48        6.33     20.11 o 
   1   0  16       79.52      113.14     33.78 o 
   2   0  16      209.29      175.24     42.49 o 
   3   0  16      498.52      464.88     83.41 o 
   4   0  16       12.83       18.74     24.31 o 
   5   0  16       18.98        9.42     24.26 o 
   6   0  16       44.97       34.24     28.16 o 
   7   0  16      388.34      408.92     81.54 o 
   8   0  16        3.97      -20.56     20.71 o 
   9   0  16      592.93      377.92     71.26 o 
  10   0  16        2.88      -19.35     24.61 o 
  11   0  16      129.57      137.20     45.18 o 
 -11   1  16       13.45       21.30     24.37 o 
 -10   1  16       11.83       22.34     22.74 o 
  -9   1  16      147.11      118.32     27.70 o 
  -8   1  16       59.73       58.22     35.60 o 
  -7   1  16      390.27      349.04     43.60 o 
  -6   1  16      638.89      678.89     64.28 o 
  -5   1  16       67.99      103.88     20.97 o 
  -4   1  16      213.19      229.21     72.12 o 
  -3   1  16       55.44      105.72     22.26 o 
  -2   1  16       56.31       64.51     19.60 o 
  -1   1  16        0.01        8.61     13.12 o 
   0   1  16      294.24      361.12     57.76 o 
   1   1  16       12.42       17.31     15.05 o 
   2   1  16       77.15      141.48     26.13 o 
   3   1  16       79.43       83.62     21.84 o 
   4   1  16      703.00      616.51     76.55 o 
   5   1  16     2183.01     1890.14    222.36 o 
   6   1  16      717.20      550.75     81.77 o 
   7   1  16        0.50      -17.60     14.98 o 
   8   1  16       77.17       62.77     23.50 o 
   9   1  16       71.85       62.81     23.47 o 
  10   1  16       95.80       88.92     26.19 o 
  11   1  16       25.26       -4.55     25.35 o 
 -11   2  16        0.14      -36.47     24.31 o 
 -10   2  16        8.15      -19.12     20.46 o 
  -9   2  16      166.03      168.11     45.08 o 
  -8   2  16      111.20      133.95     21.42 o 
  -7   2  16        9.88       14.50     12.23 o 
  -6   2  16      253.47      252.07     39.95 o 
  -5   2  16      357.08      357.73     44.77 o 
  -4   2  16      193.02      187.89     47.15 o 
  -3   2  16      299.77      307.33     85.59 o 
  -2   2  16       22.77       20.09     16.79 o 
  -1   2  16      175.32      216.48     42.40 o 
   0   2  16        8.06      -16.14     10.76 o 
   1   2  16      178.55      207.02     28.10 o 
   2   2  16      277.81      396.06     94.48 o 
   3   2  16       26.96       -3.78     16.27 o 
   4   2  16       41.05       60.77     22.70 o 
   5   2  16       75.55       55.57     22.89 o 
   6   2  16      623.36      498.64    116.36 o 
   7   2  16        0.15        4.88     17.99 o 
   8   2  16      136.25      131.87     28.86 o 
   9   2  16      191.77      189.85     34.89 o 
  10   2  16        7.61        4.26     30.59 o 
 -10   3  16        4.34      -48.01     35.35 o 
  -9   3  16       74.15       83.73     21.55 o 
  -8   3  16        2.45      -15.90     21.70 o 
  -7   3  16        4.14        4.60     13.08 o 
  -6   3  16      118.37       87.88     52.93 o 
  -5   3  16       13.60       -5.32     13.03 o 
  -4   3  16      189.58      250.11    109.19 o 
  -3   3  16       73.18       64.11     18.87 o 
  -2   3  16      152.82      151.41     54.75 o 
  -1   3  16        3.84      -11.24     16.87 o 
   0   3  16       90.83       70.57     47.33 o 
   1   3  16        0.94      -17.77     11.85 o 
   2   3  16      247.60      318.94     54.38 o 
   3   3  16      415.49      493.22     53.87 o 
   4   3  16       60.21       85.43     23.09 o 
   5   3  16      322.55      474.87     53.92 o 
   6   3  16        0.87       33.19     17.03 o 
   7   3  16       19.15       18.64     20.87 o 
   8   3  16        3.57       -7.88     18.78 o 
   9   3  16        4.87      -13.22     17.93 o 
  10   3  16        0.45      -31.95     21.30 o 
  -9   4  16        1.94        4.96     17.21 o 
  -8   4  16        2.62      -12.43     15.15 o 
  -7   4  16       13.49       -2.63     14.94 o 
  -6   4  16       41.99       22.62     16.97 o 
  -5   4  16      153.11      104.74     62.98 o 
  -4   4  16      186.18      165.92     51.84 o 
  -3   4  16      300.37      228.19     89.14 o 
  -2   4  16       78.79       40.13     43.78 o 
  -1   4  16       23.57        3.71     14.87 o 
   0   4  16      282.98      351.84    108.08 o 
   1   4  16       52.42       60.52     40.59 o 
   2   4  16      122.96      138.42     23.26 o 
   3   4  16       92.04      126.63     23.80 o 
   4   4  16      274.91      419.51     49.11 o 
   5   4  16      156.94      200.23     31.10 o 
   6   4  16       53.39       48.28     19.76 o 
   7   4  16      228.89      221.57     51.33 o 
   8   4  16        0.05       -7.06     23.49 o 
   9   4  16        0.13      -29.57     19.71 o 
  -8   5  16       24.65        8.64     18.07 o 
  -7   5  16       13.09      -20.74     16.08 o 
  -6   5  16        8.52       -0.55     16.61 o 
  -5   5  16        8.92        4.15     15.47 o 
  -4   5  16       25.69       23.90     16.28 o 
  -3   5  16        3.61        3.30     14.42 o 
  -2   5  16       25.01        4.17     15.09 o 
  -1   5  16        8.13        6.27     16.51 o 
   0   5  16        0.36      -10.32     15.67 o 
   1   5  16        1.83      -21.02     20.46 o 
   2   5  16      222.68      244.28     83.64 o 
   3   5  16       29.00       20.66     19.35 o 
   4   5  16        5.63       18.97     15.53 o 
   5   5  16        1.16      -20.95     13.97 o 
   6   5  16        3.80      -13.57     17.67 o 
   7   5  16        9.77      -15.92     18.30 o 
  -6   6  16        1.33       -5.80     18.08 o 
  -5   6  16       25.13        7.16     17.29 o 
  -4   6  16      123.74      107.51     43.45 o 
  -3   6  16        1.92      -22.97     15.86 o 
  -2   6  16       18.49       20.48     25.10 o 
  -1   6  16       24.67       -9.34     17.44 o 
   0   6  16       47.74       40.76     24.06 o 
   1   6  16       30.48       12.98     20.00 o 
   2   6  16       27.94       14.97     11.52 o 
   3   6  16       14.38       16.39     15.18 o 
   4   6  16       33.82       16.80     17.28 o 
   5   6  16        0.05       -5.78     19.10 o 
 -11   1  17       33.03       52.65     27.67 o 
 -10   1  17       29.37       31.50     23.01 o 
  -9   1  17       17.96      -10.29     22.64 o 
  -8   1  17      181.52      195.37     31.76 o 
  -7   1  17       65.85       93.41     22.39 o 
  -6   1  17       29.74       53.85     14.52 o 
  -5   1  17       36.15       46.38     17.50 o 
  -4   1  17       25.84       11.00     23.09 o 
  -3   1  17       17.52       27.20     13.48 o 
  -2   1  17      380.51      444.64     77.84 o 
  -1   1  17        2.88       -9.05     14.17 o 
   0   1  17       13.96       15.19     24.59 o 
   1   1  17       39.58       26.64     17.49 o 
   2   1  17       38.96       52.59     24.72 o 
   3   1  17       37.11       35.91     18.07 o 
   4   1  17       80.14      136.56     40.47 o 
   5   1  17       21.91       34.13     19.19 o 
   6   1  17       68.73       21.49     18.96 o 
   7   1  17      174.93      199.99     35.56 o 
   8   1  17      414.74      420.74     57.55 o 
   9   1  17       96.28       66.12     32.74 o 
  10   1  17      105.44      100.34     26.89 o 
 -10   2  17        0.55       -8.03     20.81 o 
  -9   2  17        8.19       14.75     30.34 o 
  -8   2  17       30.15       33.68     16.65 o 
  -7   2  17      287.24      311.34     54.83 o 
  -6   2  17        1.57       -0.58     10.15 o 
  -5   2  17      648.55      567.75     67.56 o 
  -4   2  17      440.08      385.62     91.19 o 
  -3   2  17      171.49      189.79    106.71 o 
  -2   2  17       90.32       99.22     36.67 o 
  -1   2  17       52.01       91.54     17.74 o 
   0   2  17      406.84      467.18     67.13 o 
   1   2  17        1.49       -6.74     12.67 o 
   2   2  17       77.46      127.66     32.89 o 
   3   2  17       20.42       53.07     23.40 o 
   4   2  17      155.33      177.25     33.99 o 
   5   2  17       52.90       79.96     24.69 o 
   6   2  17      148.65      166.52     51.53 o 
   7   2  17       26.06       -8.47     20.41 o 
   8   2  17       57.25       54.15     22.64 o 
   9   2  17        0.53       14.66     18.57 o 
  10   2  17       12.56       39.02     21.88 o 
 -10   3  17        0.99       34.19     35.45 o 
  -9   3  17       50.98       75.82     29.83 o 
  -8   3  17       21.03       33.73     23.27 o 
  -7   3  17       24.61        7.75     15.50 o 
  -6   3  17       13.29        0.05     21.25 o 
  -5   3  17        0.74        5.63     16.59 o 
  -4   3  17        0.23       -3.64     13.17 o 
  -3   3  17       51.35       36.62     16.99 o 
  -2   3  17      522.18      532.23    155.56 o 
  -1   3  17      276.02      333.72    151.00 o 
   0   3  17       13.25      -17.87     11.91 o 
   1   3  17       99.83      115.44     30.62 o 
   2   3  17      338.47      478.10     52.83 o 
   3   3  17       18.41       53.01     28.98 o 
   4   3  17      350.90      483.72     56.12 o 
   5   3  17        5.35        5.67     18.23 o 
   6   3  17       71.59       60.65     21.36 o 
   7   3  17       68.04       55.02     24.34 o 
   8   3  17       19.48       11.83     33.00 o 
   9   3  17       11.58        4.43     20.47 o 
  -9   4  17       36.01       24.19     19.99 o 
  -8   4  17        6.88        3.22     22.61 o 
  -7   4  17        0.00        4.34     18.97 o 
  -6   4  17       30.30        9.67     15.91 o 
  -5   4  17        9.69       -5.33     14.04 o 
  -4   4  17       43.05       49.81     18.29 o 
  -3   4  17        1.18      -11.02     14.10 o 
  -2   4  17      219.79      184.02     31.57 o 
  -1   4  17       73.15       63.41     55.18 o 
   0   4  17       13.24      -30.84     20.56 o 
   1   4  17        0.01       -8.65     12.79 o 
   2   4  17        1.78       -4.16     20.89 o 
   3   4  17       19.90       19.07     17.84 o 
   4   4  17        4.89       37.28     19.23 o 
   5   4  17        7.09        1.41     21.36 o 
   6   4  17        2.37      -14.07     18.73 o 
   7   4  17        2.65      -11.92     21.58 o 
   8   4  17       15.78       12.36     34.52 o 
  -7   5  17        8.30       -8.46     17.08 o 
  -6   5  17       13.64       -3.42     21.65 o 
  -5   5  17        0.46      -13.95     15.20 o 
  -4   5  17        0.44      -13.10     14.64 o 
  -3   5  17        7.54       -5.30     20.06 o 
  -2   5  17       15.87       11.48     18.92 o 
  -1   5  17       25.59       44.04     19.79 o 
   0   5  17        3.24      -11.48     17.15 o 
   1   5  17       48.23       32.95     13.03 o 
   2   5  17       88.32      104.59     34.52 o 
   3   5  17      230.64      287.42     88.88 o 
   4   5  17       27.87        5.25     18.42 o 
   5   5  17       56.86       61.84     23.59 o 
   6   5  17        1.54      -20.28     23.41 o 
   7   5  17       45.57       85.72     35.53 o 
  -5   6  17       47.20       39.72     28.67 o 
  -4   6  17        0.66      -15.56     17.01 o 
  -3   6  17        4.28      -17.16     14.62 o 
  -2   6  17       37.32       27.35     22.18 o 
  -1   6  17        2.89      -24.73     16.49 o 
   0   6  17        1.50      -22.17     17.22 o 
   1   6  17       90.36       79.16     35.05 o 
   2   6  17       16.27       17.09     20.13 o 
   3   6  17       84.25       87.86     23.62 o 
   4   6  17        6.12        2.62     16.98 o 
 -10   0  18       31.10       19.25     31.55 o 
  -9   0  18       17.52       -4.20     22.49 o 
  -7   0  18     1159.20     1251.98    195.75 o 
  -6   0  18     1099.44     1185.38    186.33 o 
  -5   0  18      382.72      431.51     74.10 o 
  -4   0  18      196.25      369.97     71.26 o 
  -3   0  18       58.42       68.37     28.72 o 
  -2   0  18       34.44       39.00     25.63 o 
  -1   0  18       51.39       13.78     21.93 o 
   0   0  18        6.07        5.57     19.50 o 
   1   0  18       11.90       19.60     24.46 o 
   2   0  18      279.11      290.15     62.80 o 
   3   0  18      221.16      204.76     49.79 o 
   4   0  18      694.39      632.42    111.98 o 
   5   0  18      792.56      663.22    116.89 o 
   6   0  18       45.35       39.76     30.08 o 
   7   0  18       28.29        1.16     22.79 o 
   8   0  18      274.32      276.28     64.02 o 
   9   0  18      243.24      303.12     67.31 o 
  10   0  18       57.70       32.26     30.34 o 
 -10   1  18        0.63       -0.09     20.87 o 
  -9   1  18       13.02      -20.71     17.62 o 
  -8   1  18        4.43       15.49     15.13 o 
  -7   1  18      106.05      139.14     33.55 o 
  -6   1  18       49.48       76.59     20.19 o 
  -5   1  18       24.99       16.35     15.60 o 
  -4   1  18        2.19       -8.95     14.23 o 
  -3   1  18        8.18       -8.60     12.52 o 
  -2   1  18       48.36       72.97     20.60 o 
  -1   1  18       17.04        8.07     16.38 o 
   0   1  18      148.58      185.77     50.09 o 
   1   1  18       27.86        7.18     16.61 o 
   2   1  18       13.13        1.17     17.81 o 
   3   1  18      355.91      418.86     58.91 o 
   4   1  18      309.38      434.14     61.26 o 
   5   1  18        8.88       21.92     19.32 o 
   6   1  18        4.41      -14.10     18.14 o 
   7   1  18       24.32       11.31     19.94 o 
   8   1  18       94.57       99.87     26.99 o 
   9   1  18       17.02       39.28     21.28 o 
  10   1  18       10.15       -6.60     19.44 o 
 -10   2  18       15.70       -2.62     20.97 o 
  -9   2  18       53.70       84.43     30.79 o 
  -8   2  18       74.44       84.76     20.71 o 
  -7   2  18      509.38      447.70     49.44 o 
  -6   2  18      210.28      208.98     40.70 o 
  -5   2  18       36.89       21.21     24.64 o 
  -4   2  18        0.63        5.50     18.69 o 
  -3   2  18      175.80      215.18     64.98 o 
  -2   2  18       45.47       39.90     13.85 o 
  -1   2  18      331.60      344.92    149.48 o 
   0   2  18      218.12      299.86     70.38 o 
   1   2  18      102.31      149.94     24.99 o 
   2   2  18       38.58       50.52     19.39 o 
   3   2  18        5.58       13.25     20.26 o 
   4   2  18      632.41      622.78    109.47 o 
   5   2  18       52.47       60.10     22.88 o 
   6   2  18       69.66       39.33     25.04 o 
   7   2  18       13.96        2.53     19.52 o 
   8   2  18        2.71       -6.78     17.38 o 
   9   2  18       18.68       13.53     20.66 o 
  -9   3  18      118.38      163.89     41.33 o 
  -8   3  18      416.02      431.25     74.10 o 
  -7   3  18        9.90       26.22     18.31 o 
  -6   3  18       81.84       99.43     22.83 o 
  -5   3  18       15.53       12.84     14.64 o 
  -4   3  18       69.69       75.64     21.13 o 
  -3   3  18       16.64       26.59     16.00 o 
  -2   3  18      247.00      279.17     60.12 o 
  -1   3  18      115.71       97.09     44.14 o 
   0   3  18       54.10       34.84     36.82 o 
   1   3  18       36.30       35.47     17.54 o 
   2   3  18      118.92      158.59     26.39 o 
   3   3  18      498.56      630.58     82.48 o 
   4   3  18       75.53       81.43     22.90 o 
   5   3  18      132.54      178.94     36.07 o 
   6   3  18       34.25       33.01     20.70 o 
   7   3  18       16.95       -6.71     30.74 o 
   8   3  18        1.28      -23.51     29.68 o 
   9   3  18        2.43        0.45     23.42 o 
  -8   4  18      258.97      454.15     84.68 o 
  -7   4  18        6.17        7.42     17.93 o 
  -6   4  18      111.98      109.94     70.17 o 
  -5   4  18       45.95       59.34     19.65 o 
  -4   4  18       15.51        0.32     14.70 o 
  -3   4  18       35.76        0.41     15.47 o 
  -2   4  18        3.76      -14.39     22.61 o 
  -1   4  18       92.26       83.52     47.43 o 
   0   4  18       65.07       22.20     29.70 o 
   1   4  18       15.20        8.50     14.59 o 
   2   4  18       15.46       13.09     17.45 o 
   3   4  18       14.70       -0.38     16.99 o 
   4   4  18       69.09      101.36     25.26 o 
   5   4  18        0.84      -14.53     18.18 o 
   6   4  18       19.55       22.10     20.91 o 
   7   4  18       96.39      115.49     45.71 o 
   8   4  18        0.01       -7.91     25.14 o 
  -6   5  18        4.89       -3.51     17.08 o 
  -5   5  18        0.35      -18.07     15.85 o 
  -4   5  18        0.20        7.44     15.53 o 
  -3   5  18        1.80       -0.33     17.68 o 
  -2   5  18        5.80      -14.05     16.34 o 
  -1   5  18        2.52      -23.68     16.96 o 
   0   5  18       68.69       72.37     33.53 o 
   1   5  18      122.61       94.00     65.76 o 
   2   5  18      174.70      172.98     86.66 o 
   3   5  18      252.48      322.64     76.25 o 
   4   5  18       62.38       69.41     28.15 o 
   5   5  18       17.49       28.58     21.96 o 
   6   5  18       73.29      108.13     52.70 o 
  -3   6  18       25.92        2.18     17.79 o 
  -2   6  18       17.43       -8.50     18.11 o 
  -1   6  18        1.96       -1.16     18.84 o 
   0   6  18        8.75      -12.47     18.95 o 
   1   6  18       17.55        5.50     16.51 o 
   2   6  18        2.06       -3.96     12.46 o 
   3   6  18       50.27       75.18     41.66 o 
 -10   1  19       96.47       89.20     25.48 o 
  -9   1  19        0.02       10.23     23.60 o 
  -8   1  19        8.59       20.37     14.77 o 
  -7   1  19       17.87        7.60     22.34 o 
  -6   1  19      105.19      118.25     25.32 o 
  -5   1  19        7.66       16.61     24.01 o 
  -4   1  19        0.04      -12.66     10.58 o 
  -3   1  19      206.53      195.76     78.88 o 
  -2   1  19       13.18       15.80     23.80 o 
  -1   1  19       53.04       62.93     44.49 o 
   0   1  19       19.27        9.23     34.95 o 
   1   1  19        3.07      -16.54     17.39 o 
   2   1  19       21.29        1.19     23.60 o 
   3   1  19       23.68       11.91     29.32 o 
   4   1  19        0.59       -4.25     18.15 o 
   5   1  19       42.81       37.39     21.40 o 
   6   1  19       10.35        2.95     18.03 o 
   7   1  19        7.89      -19.67     16.35 o 
   8   1  19       30.26       19.30     20.67 o 
   9   1  19      157.94      153.32     32.13 o 
  -9   2  19       50.55       43.00     25.42 o 
  -8   2  19      189.88      217.20     33.44 o 
  -7   2  19       49.56       74.24     18.72 o 
  -6   2  19       16.51        9.12     11.20 o 
  -5   2  19       29.67       10.52     16.21 o 
  -4   2  19      125.91      193.18     47.23 o 
  -3   2  19       96.27       99.12    103.42 o 
  -2   2  19       31.10       61.85     17.58 o 
  -1   2  19      802.49      872.45    352.78 o 
   0   2  19       29.58       24.84     16.89 o 
   1   2  19      277.08      435.41     51.30 o 
   2   2  19        4.43        5.57     17.19 o 
   3   2  19      649.56      705.76     88.45 o 
   4   2  19      272.81      506.23     71.62 o 
   5   2  19      192.60      247.65     42.84 o 
   6   2  19       74.10       67.93     48.60 o 
   7   2  19       11.62      -23.03     18.33 o 
   8   2  19        0.02      -25.72     18.21 o 
   9   2  19        0.08       -6.70     20.69 o 
  -8   3  19       62.56       99.57     32.01 o 
  -7   3  19       40.55       49.78     22.26 o 
  -6   3  19      128.06      130.13     26.02 o 
  -5   3  19       85.38       86.26     47.33 o 
  -4   3  19      154.25      164.47     74.30 o 
  -3   3  19       25.25       43.04     19.93 o 
  -2   3  19      134.42      239.20     57.94 o 
  -1   3  19      309.19      304.25    209.73 o 
   0   3  19        0.13       -1.82     15.88 o 
   1   3  19      140.60      114.30     40.04 o 
   2   3  19       88.68      187.96     32.29 o 
   3   3  19       77.36       95.03     24.95 o 
   4   3  19       68.20       80.54     25.29 o 
   5   3  19       15.70       55.33     22.13 o 
   6   3  19        2.29       -4.78     18.38 o 
   7   3  19        1.64      -19.76     18.68 o 
   8   3  19        6.10      -30.89     20.59 o 
  -7   4  19       25.14       49.62     21.06 o 
  -6   4  19       35.64       24.45     18.88 o 
  -5   4  19       29.63       27.52     19.57 o 
  -4   4  19       34.30       27.05     17.47 o 
  -3   4  19       25.22       23.49     17.65 o 
  -2   4  19       33.46       32.38     19.71 o 
  -1   4  19       88.69      145.25     44.47 o 
   0   4  19        9.35       -2.50     11.47 o 
   1   4  19       26.34       46.85     18.08 o 
   2   4  19        3.20       -8.66     18.30 o 
   3   4  19        0.74      -13.09     18.54 o 
   4   4  19       21.60       24.05     20.51 o 
   5   4  19       26.12        3.68     22.17 o 
   6   4  19        0.90       -2.98     20.91 o 
   7   4  19        0.58       11.16     26.65 o 
  -5   5  19        7.04       12.62     19.57 o 
  -4   5  19        1.39        2.70     16.56 o 
  -3   5  19        1.77      -25.05     17.64 o 
  -2   5  19        3.33       -7.59     17.21 o 
  -1   5  19        7.32       -4.82     16.96 o 
   0   5  19        8.67      -11.84     14.08 o 
   1   5  19       62.84       50.78     16.51 o 
   2   5  19        0.05       -5.78     20.44 o 
   3   5  19       24.98       16.29     19.63 o 
   4   5  19        5.64       24.37     23.93 o 
   5   5  19        0.50       13.50     23.31 o 
  -1   6  19        0.29       13.59     20.52 o 
   0   6  19       21.25       38.54     32.16 o 
   1   6  19       29.77       14.01     20.87 o 
  -9   0  20        2.27      -28.64     19.09 o 
  -7   0  20       48.72       82.60     28.87 o 
  -6   0  20       23.11       37.83     23.25 o 
  -5   0  20      536.35      788.26    129.05 o 
  -4   0  20        1.20       10.69     27.91 o 
  -2   0  20      166.36      332.09     72.83 o 
  -1   0  20       18.92        8.51     27.91 o 
   0   0  20        8.58      -26.54     25.02 o 
   1   0  20       16.21       -2.89     26.79 o 
   2   0  20       60.49       82.65     36.11 o 
   3   0  20       90.77      106.76     41.58 o 
   4   0  20      209.96      245.84     58.85 o 
   5   0  20        0.53      -27.75     26.59 o 
   6   0  20        0.82       16.31     26.94 o 
   7   0  20       62.24       32.31     28.46 o 
   8   0  20       73.78       83.16     38.04 o 
   9   0  20       45.08       21.17     30.89 o 
  -9   1  20        1.05       -5.72     21.22 o 
  -8   1  20       18.63       -0.30     18.84 o 
  -7   1  20        0.02       -0.76     21.47 o 
  -6   1  20       15.84       11.81     24.08 o 
  -5   1  20        0.52      -27.20     22.54 o 
  -4   1  20       30.17       31.40     25.17 o 
  -3   1  20       29.99       43.65     18.87 o 
  -2   1  20      228.09      337.97    102.46 o 
  -1   1  20      105.37      147.80     82.50 o 
   0   1  20        0.34        3.18     19.55 o 
   1   1  20      146.04      195.63     51.89 o 
   2   1  20       41.89       81.25     24.91 o 
   3   1  20        9.08      -19.90     18.34 o 
   4   1  20      340.79      481.95     69.36 o 
   5   1  20        0.19      -28.26     18.84 o 
   6   1  20        3.41      -19.54     17.35 o 
   7   1  20        5.39       -1.47     19.56 o 
   8   1  20        4.22        6.06     20.00 o 
   9   1  20        0.01        5.43     20.35 o 
  -9   2  20       88.64       85.69     29.22 o 
  -8   2  20       75.67       88.88     31.50 o 
  -7   2  20        2.00        2.89     20.71 o 
  -6   2  20       29.70        1.34     17.26 o 
  -5   2  20        0.78       -5.03     16.25 o 
  -4   2  20       12.51       32.01     26.84 o 
  -3   2  20       59.33       39.33     31.32 o 
  -2   2  20      268.66      288.12    107.67 o 
  -1   2  20       19.46       26.66     33.38 o 
   0   2  20      124.84      155.07     41.30 o 
   1   2  20        6.00      -12.08     16.15 o 
   2   2  20      425.06      599.70     66.06 o 
   3   2  20       21.72       17.04     21.10 o 
   4   2  20       32.27       29.16     24.51 o 
   5   2  20        2.24       -5.49     20.33 o 
   6   2  20       67.51       76.52     28.76 o 
   7   2  20        1.68       -9.96     21.80 o 
   8   2  20       40.67       53.26     24.68 o 
  -8   3  20       13.15       -5.98     20.51 o 
  -7   3  20      166.68      198.16     65.84 o 
  -6   3  20        9.69       20.99     18.69 o 
  -5   3  20        0.02      -17.87     15.90 o 
  -4   3  20        1.01       -2.10     16.18 o 
  -3   3  20       19.14       14.49     17.26 o 
  -2   3  20       18.17        9.83     30.94 o 
  -1   3  20       94.63       82.19     39.38 o 
   0   3  20       36.37        4.30     14.82 o 
   1   3  20      231.42      272.62     78.73 o 
   2   3  20      215.48      316.17     63.30 o 
   3   3  20        5.54       17.46     19.65 o 
   4   3  20      122.41      221.24     35.70 o 
   5   3  20        3.28       -6.73     21.03 o 
   6   3  20       99.13      102.71     28.40 o 
   7   3  20       10.54        6.38     20.27 o 
  -6   4  20       18.25       27.25     20.34 o 
  -5   4  20        0.75      -24.01     16.00 o 
  -4   4  20       46.50       62.43     37.12 o 
  -3   4  20      108.34       95.37     42.80 o 
  -2   4  20        3.45        2.47     17.08 o 
  -1   4  20       67.75       37.44     49.96 o 
   0   4  20        0.10      -10.07     11.60 o 
   1   4  20      159.64      122.30     36.95 o 
   2   4  20      161.43      174.55     33.78 o 
   3   4  20      112.25      148.79     38.82 o 
   4   4  20       35.25       36.83     21.85 o 
   5   4  20        4.01      -14.36     27.01 o 
   6   4  20       52.13       91.56     28.02 o 
  -4   5  20       10.89       -3.80     17.40 o 
  -3   5  20       13.80        5.08     17.55 o 
  -2   5  20        2.36      -24.12     16.08 o 
  -1   5  20       25.41       38.09     34.69 o 
   0   5  20       13.07        4.99      9.25 o 
   1   5  20      160.28      137.85     84.45 o 
   2   5  20      179.27      179.01     93.67 o 
   3   5  20        3.70        8.72     19.06 o 
   4   5  20        0.03        6.99     33.35 o 
  -8   1  21        0.70        9.27     17.68 o 
  -7   1  21      110.59      172.70     43.66 o 
  -6   1  21        0.51        3.23     22.06 o 
  -5   1  21      110.66      156.46     31.64 o 
  -4   1  21       21.84       52.82     33.78 o 
  -3   1  21       37.97       44.13     20.91 o 
  -2   1  21        0.54      -24.53     16.35 o 
  -1   1  21       48.73       34.77     22.98 o 
   0   1  21      135.57      180.04     37.21 o 
   1   1  21       45.40       84.79     43.40 o 
   2   1  21       52.15       70.50     31.43 o 
   3   1  21       21.46      -24.14     28.44 o 
   4   1  21       11.15       24.71     23.61 o 
   5   1  21       15.85      -12.88     20.89 o 
   6   1  21       18.22       -0.74     20.78 o 
   7   1  21       25.62        7.99     22.22 o 
   8   1  21        3.81        6.21     20.52 o 
  -8   2  21        0.00      -29.78     19.85 o 
  -7   2  21       26.07       59.56     29.53 o 
  -6   2  21       14.97       47.05     31.50 o 
  -5   2  21       22.76       35.66     27.96 o 
  -4   2  21       92.63       70.46     28.03 o 
  -3   2  21       21.83       35.37     13.70 o 
  -2   2  21       12.77       20.40     27.40 o 
  -1   2  21      145.79      203.57    103.22 o 
   0   2  21      250.47      315.10    130.72 o 
   1   2  21       11.96       -4.99     18.52 o 
   2   2  21       11.25       20.00     19.84 o 
   3   2  21        0.09      -25.08     20.96 o 
   4   2  21      111.68      153.04     37.07 o 
   5   2  21       82.29      122.21     57.10 o 
   6   2  21        1.84      -21.16     20.54 o 
   7   2  21       25.73       -2.71     22.26 o 
  -7   3  21        0.22       29.17     26.89 o 
  -6   3  21       15.19       17.91     19.95 o 
  -5   3  21        2.38        3.96     18.70 o 
  -4   3  21       89.06      109.53     64.22 o 
  -3   3  21       48.44       21.64     35.50 o 
  -2   3  21       80.81       79.47     24.34 o 
  -1   3  21        5.31       -2.57     10.51 o 
   0   3  21        1.43      -15.55     13.71 o 
   1   3  21       10.00       10.92     18.74 o 
   2   3  21        4.13       -1.07     22.39 o 
   3   3  21       36.42       13.14     22.03 o 
   4   3  21        1.38       24.45     22.78 o 
   5   3  21        5.19        4.84     24.37 o 
   6   3  21       13.42       11.80     25.07 o 
   7   3  21        9.90       -4.10     25.71 o 
  -5   4  21       24.90        6.37     19.30 o 
  -4   4  21        0.70       -6.30     17.67 o 
  -3   4  21       42.91       45.26     20.98 o 
  -2   4  21       78.23       48.00     59.38 o 
  -1   4  21       40.11       21.54     17.95 o 
   0   4  21       20.55       -4.34     11.12 o 
   1   4  21        6.65        0.68     13.42 o 
   2   4  21        8.84        7.23     20.18 o 
   3   4  21       19.51       46.14     44.92 o 
   4   4  21       12.71       -9.36     26.35 o 
   5   4  21        6.28      -23.30     23.54 o 
  -3   5  21        4.68      -15.64     29.40 o 
  -2   5  21        1.95       12.87     19.43 o 
  -1   5  21       14.82        2.08      7.24 o 
   0   5  21       42.30       41.49     42.01 o 
   1   5  21        1.60       -8.82     22.89 o 
   2   5  21        3.76       -3.29     14.22 o 
  -6   0  22       61.74       66.19     31.15 o 
  -5   0  22       27.59       45.38     33.48 o 
  -4   0  22       68.53      114.16     44.67 o 
  -1   0  22      131.22      197.52     57.13 o 
   0   0  22      540.67      735.99    132.44 o 
   1   0  22        7.58      -14.33     35.25 o 
   2   0  22      102.49      129.30     47.81 o 
   3   0  22      199.04      210.13     57.18 o 
   4   0  22       55.67       72.93     36.11 o 
   5   0  22       29.58       61.74     38.34 o 
   6   0  22        6.85       -6.18     30.03 o 
   7   0  22       25.84      -10.69     27.75 o 
  -8   1  22       16.54        3.29     17.32 o 
  -7   1  22       16.71       24.06     24.01 o 
  -6   1  22        0.09       16.63     18.33 o 
  -5   1  22        1.85       -0.25     19.25 o 
  -4   1  22        0.34       13.27     31.45 o 
  -3   1  22       13.26       19.98     18.91 o 
  -2   1  22       16.97       23.41     22.66 o 
  -1   1  22      254.93      387.19     60.47 o 
   0   1  22      146.46      261.23     72.07 o 
   1   1  22       20.09       55.61     39.35 o 
   2   1  22        2.82       -7.16     21.11 o 
   3   1  22        0.12      -22.80     34.44 o 
   4   1  22       33.39       42.57     24.31 o 
   5   1  22       20.24      -19.06     21.33 o 
   6   1  22        2.21       14.88     24.05 o 
   7   1  22        4.22        6.84     22.57 o 
  -7   2  22        2.53       14.48     24.97 o 
  -6   2  22       12.06      -13.93     23.80 o 
  -5   2  22       27.37       37.73     28.21 o 
  -4   2  22        4.08       -7.08     10.03 o 
  -3   2  22        2.91       -2.71     25.10 o 
  -2   2  22      105.05      171.59     53.94 o 
  -1   2  22        0.23        1.27     17.43 o 
   0   2  22        6.97        1.97     20.52 o 
   1   2  22        3.90      -23.93     22.24 o 
   2   2  22       28.83       24.88     21.90 o 
   3   2  22       13.58      -29.04     20.15 o 
   4   2  22       60.08       91.66     32.02 o 
   5   2  22       12.49       -2.40     27.98 o 
   6   2  22       13.45      -20.81     21.77 o 
   7   2  22       22.53       14.83     25.80 o 
  -6   3  22       82.92       77.60     35.91 o 
  -5   3  22        0.29      -22.44     18.03 o 
  -4   3  22       15.79        8.07      6.92 o 
  -3   3  22       40.21       29.54     37.55 o 
  -2   3  22       23.92       10.05     10.40 o 
  -1   3  22        8.60       -5.06     14.28 o 
   0   3  22       45.40       41.88     27.37 o 
   1   3  22        9.70        9.16     18.71 o 
   2   3  22       28.11       25.89     23.78 o 
   3   3  22        0.00       -5.99     22.49 o 
   4   3  22       22.32       18.36     24.52 o 
   5   3  22        0.00       11.54     24.12 o 
   6   3  22        0.16      -12.10     23.38 o 
  -4   4  22        8.09       -1.40     20.30 o 
  -3   4  22       44.03       37.07     36.92 o 
  -2   4  22        1.72       -2.15     22.28 o 
  -1   4  22        0.51       -7.55      9.70 o 
   0   4  22       12.80      -10.09     23.96 o 
   1   4  22       56.67       56.38     19.95 o 
   2   4  22       25.36        9.06     22.01 o 
   3   4  22       36.58       65.55     27.95 o 
   4   4  22       13.30        0.51     28.19 o 
  -7   1  23        0.00      -10.03     23.20 o 
  -6   1  23       25.05       57.28     32.11 o 
  -5   1  23       18.39       29.36     23.94 o 
  -4   1  23        7.24       13.73     31.30 o 
  -3   1  23       26.54       44.72     42.24 o 
  -2   1  23        3.01      -10.41     33.43 o 
   0   1  23      105.40      199.65     57.13 o 
   1   1  23      148.53      290.01     50.10 o 
   2   1  23       52.27       74.96     30.48 o 
   3   1  23        0.02      -33.09     22.60 o 
   4   1  23        3.33      -38.44     25.63 o 
   5   1  23       23.97       -0.96     24.94 o 
   6   1  23       15.97       -0.89     27.37 o 
  -6   2  23       12.82      -29.73     26.29 o 
  -5   2  23       38.52       83.92     36.47 o 
  -4   2  23       46.54       21.50     29.58 o 
  -3   2  23       42.91       15.70     13.83 o 
  -2   2  23        0.50       -3.64     14.50 o 
  -1   2  23        0.01       -8.27     17.53 o 
   0   2  23       22.67       11.45     23.04 o 
   1   2  23       47.02       50.59     43.45 o 
   2   2  23       12.44       -7.05     22.38 o 
   3   2  23        0.02      -29.55     19.70 o 
   4   2  23       24.15       23.59     27.58 o 
   5   2  23       16.32       29.94     27.21 o 
   6   2  23        0.49      -13.12     27.43 o 
  -5   3  23       47.51      138.32     46.59 o 
  -4   3  23      154.06      116.81    183.47 o 
  -3   3  23       11.85        4.06      9.45 o 
  -2   3  23       79.80       60.64     57.64 o 
  -1   3  23        1.61        0.91     13.71 o 
   0   3  23       78.43       56.05     59.99 o 
   1   3  23       25.61       38.22     22.34 o 
   2   3  23        0.38      -29.82     23.53 o 
   3   3  23        7.52       17.58     26.76 o 
   4   3  23        6.70      -36.29     27.34 o 
  -2   4  23        0.10       -5.90      9.24 o 
  -1   4  23       13.46        2.08      9.92 o 
   0   4  23        7.16       -2.51     11.52 o 
   1   4  23        3.85       25.91     41.15 o 
   2   4  23        0.18       19.28     38.52 o 
  -6   0  24        1.96       -6.33     29.58 o 
  -5   0  24       74.40       89.54     44.72 o 
  -4   0  24        2.81      -22.23     36.41 o 
  -3   0  24        2.96       32.31     38.09 o 
   0   0  24        2.02      -19.75     33.68 o 
   1   0  24      126.36      305.70     77.94 o 
   2   0  24        2.50      -24.97     36.52 o 
   3   0  24        3.04      -25.53     34.59 o 
   4   0  24       13.16       44.77     40.42 o 
   5   0  24        1.59       17.07     39.55 o 
  -6   1  24        0.01      -32.26     27.50 o 
  -5   1  24        5.86       -1.90     22.87 o 
  -4   1  24       32.02       26.34     35.00 o 
  -3   1  24        3.44       19.04     41.07 o 
  -2   1  24      132.47      227.65     43.36 o 
  -1   1  24       27.91       33.39     27.71 o 
   0   1  24        0.44       16.81     35.15 o 
   1   1  24        9.81       30.39     41.12 o 
   2   1  24       16.39       11.21     26.37 o 
   3   1  24        1.54      -33.97     22.65 o 
   4   1  24        2.57      -18.75     23.04 o 
   5   1  24        4.66       -0.04     29.07 o 
  -5   2  24        1.59      -16.97     27.91 o 
  -4   2  24       12.81        9.57     35.40 o 
  -3   2  24        1.70       -3.12     14.70 o 
  -2   2  24       14.70       -1.11     15.51 o 
  -1   2  24       21.19       18.26     24.08 o 
   0   2  24       27.40        8.22     22.05 o 
   1   2  24        5.62        4.29     32.46 o 
   2   2  24       36.57       54.15     38.92 o 
   3   2  24        9.77      -32.11     21.40 o 
   4   2  24       10.07        1.42     24.45 o 
  -3   3  24       26.15       26.85     29.37 o 
  -2   3  24       29.09       24.96     13.90 o 
  -1   3  24       24.81       -1.23     14.72 o 
   0   3  24        6.85       10.78     18.05 o 
   1   3  24        4.70      -11.95     37.40 o 
   2   3  24        6.39       -6.67     23.14 o 
   3   3  24       11.45      -38.51     27.31 o 
  -4   1  25        2.50       -5.06     38.34 o 
  -3   1  25       44.47       44.87     47.15 o 
  -2   1  25        1.92       17.42     49.38 o 
  -1   1  25       83.91      159.83     39.60 o 
   1   1  25        0.79       30.89     35.40 o 
   2   1  25       12.78       15.12     51.68 o 
   3   1  25       11.37       18.30     26.34 o 
   4   1  25       44.46       98.68     35.57 o 
  -3   2  25        2.02      -13.82     14.66 o 
  -2   2  25       10.46        5.52     16.57 o 
  -1   2  25       15.18        4.30     21.30 o 
   0   2  25        5.07       -8.30     23.55 o 
   1   2  25        2.89      -15.01     24.48 o 
   2   2  25        9.72       12.25     27.67 o 
  -2   0  26       19.99       66.55     52.82 o 
   1   0  26       84.69      180.91     65.13 o 
   2   0  26       19.34       78.70     50.29 o 
  -2   1  26        0.25       -7.14     46.49 o 
  -1   1  26       14.74       22.35     30.02 o 
   0   1  26        8.76      -27.00     28.71 o 
   1   1  26        5.53      -33.43     38.39 o 
                                                 
